# Supplementary material for: Bioinformatic gene analysis for potential therapeutic targets of Huntington’s disease in pre-symptomatic and symptomatic stage
Source: J Transl Med. 2020 Oct 14;18:388. doi: 10.1186/s12967-020-02549-9 (PMC7559361; doi:10.1186/s12967-020-02549-9)
Supplement: Supplementary file 1 — Additional file 1: Table S1. Differentially expressed genes involved in HD and preHD samples. [file 12967_2020_2549_MOESM1_ESM.xlsx]

## Sheet: Sheet1
S1 Differentially expressed genes involved in HD and preHD samples.
HD
geneNames	HD-1	HD-2	HD-3	HD-4	HD-5	HD-6	HD-7	HD-8	HD-9	HD-10	HD-11	HD-12	HC-1	HC-2	HC-3	HC-4	HC-5	HC-6	HC-7	HC-8	HC-9	HC-10	HC-11	HC-12	HC-13	HC-14
CBR4	220.45	131.735	253.878	147.356	174.544	178.837	187.872	204.079	160.143	143.486	190.468	187.27	10.0662	28.8425	82.6117	46.7576	26.5711	84.3234	23.5487	72.6205	46.4867	93.404	58.3967	45.1162	34.8495	56.6787
GOLGA8N	468.045	416.508	750.344	340.894	469.893	545.101	419.711	527.939	410.379	264.477	406.584	531.348	17.2564	95.5352	128.596	23.6695	84.4551	135.401	110.178	75.4965	91.354	47.012	90.7955	117.656	70.2335	111.681
PIKFYVE	193.092	137.704	249.535	137.712	164.442	171.817	138.29	220.352	195.168	119.14	124.957	113.693	8.93633	6.58266	42.1046	7.64067	8.66625	64.2752	8.7953	52.1799	19.7187	9.81568	6.20403	21.4277	38.6979	27.3441
SACM1L	515.443	321.824	656.783	495.855	399.18	477.421	349.888	646.863	398.572	300.95	453.306	334.799	52.1799	83.1494	109.654	20.0152	123.126	179.527	128.903	152.431	126.314	50.4216	33.0882	102.912	63.3919	164.379
CLDND1	216.739	159.728	231.419	190.849	124.347	229.334	195.039	214.969	172.943	157.001	148.02	144.248	15.3047	13.5118	53.515	17.6898	29.269	92.1815	61.1888	61.6298	91.9256	104.563	6.40098	58.7788	58.7952	46.3068
TBL1XR1	186.73	153.965	260.827	169.705	158.922	243.792	123.957	120.882	165.203	160.612	175.159	174.71	39.4431	47.6377	64.6973	11.1288	46.1928	67.0961	41.423	100.046	55.0601	44.2222	45.1023	28.9962	53.8778	68.5174
ATP11B	327.547	191.015	304.257	221.822	306.805	388.789	236.003	275.654	311.952	240.593	267.908	195.987	134.661	70.4172	81.2424	22.7559	140.459	101.853	67.6198	126.957	129.363	79.7653	7.28727	102.617	71.7301	139.13
CHD1	189.805	139.145	225.587	165.347	173.19	234.468	105.848	241.029	200.328	146.633	165.616	163.931	8.21731	41.5747	61.5023	68.5999	83.0652	6.85065	43.4091	77.7563	56.3937	55.6911	69.7215	66.6422	64.4609	106.024
TCERG1	177.081	162.816	215.04	153.477	152.674	109.691	121.923	176.795	147.145	136.173	114.818	147.904	52.2826	48.244	76.3359	98.9134	42.6772	106.588	43.3145	74.6748	61.0614	78.8354	46.3825	56.0266	49.9225	41.9066
DSE	160.433	133.896	207.222	150.509	154.652	175.798	137.321	198.818	117.875	132.748	157.762	108.35	17.0509	51.6219	73.5974	18.1051	58.2928	70.1184	66.2957	105.695	46.6772	17.8749	53.8667	52.0949	88.4066	74.2795
DPYD	431.675	380.796	658.024	308.715	368.041	469.354	325.968	504.815	374.759	415.183	362.545	308.086	119.665	70.7636	256.507	64.5304	96.8004	168.546	123.134	252.271	101.452	78.2155	155.298	117.754	101.342	177.37
ZNF107	74.9678	39.5204	99.6405	83.0907	39.1578	83.0799	56.7491	72.5534	47.2293	50.5441	63.8207	43.1152	2.56791	12.2126	9.81299	6.0627	19.3764	26.1937	19.7658	1.64346	1.71467	11.2622	2.65887	22.7055	3.10011	29.2299
ATF1	110.49	53.6202	117.757	70.1077	85.5014	75.0129	49.0018	89.8048	50.0075	51.6549	59.5461	44.4274	0.924447	10.2204	15.4041	3.82033	19.7035	18.6378	27.6153	24.1383	3.23883	1.54984	1.87106	3.24364	4.06221	27.4489
TBK1	251.094	186.384	338.877	198.639	188.499	262.755	168.504	336.217	237.536	195.974	248.523	167.493	76.421	82.0234	119.81	82.3863	70.0659	95.9091	118.216	107.749	143.175	91.4408	84.493	75.8816	114.918	79.8322
TMEM30A	288.419	175.372	394.591	207.17	193.394	307.071	224.963	309.056	254.503	161.167	205.777	155.121	39.1349	60.803	80.9001	40.5288	75.1348	111.726	106.962	115.248	79.256	51.8681	80.2585	27.915	85.9479	56.2597
JMJD1C	418.102	294.242	491.378	167.109	241.924	326.977	253.047	370.598	372.973	207.823	350.815	211.733	57.8293	108.874	93.2234	71.4236	88.9517	163.61	66.4849	140.824	26.1011	117.788	62.7296	60.7446	64.2471	87.2706
PELI1	777.46	412.083	797.992	257.247	550.396	638.762	419.614	726.024	816.889	377.137	554.405	483.359	90.185	195.488	246.466	74.5796	84.2916	252.87	152.546	248.06	160.513	93.9206	40.8678	74.997	66.1713	176.532
CAB39	891.767	423.713	847.254	456.442	615.589	691.564	562.939	751.106	482.513	302.246	728.371	443.524	111.653	167.252	210.295	84.6287	88.543	320.57	214.492	268.809	170.324	182.262	142.397	188.819	160.671	243.163
NEK7	788.806	278.907	856.188	317.896	443.024	659.925	355.892	708.895	529.941	409.999	465.036	336.767	20.9541	102.897	102.009	46.4254	76.3611	122.204	156.613	154.485	111.549	81.9351	70.1154	75.8816	99.3104	91.1469
KIAA1551	2576.05	1353.57	2046.17	1128.12	1718.88	1961.44	1673.61	3192.96	2169.57	1351.36	2471.91	1139.37	390.117	333.81	551.809	277.389	383.523	949.923	559.778	790.3	766.65	484.998	280.855	437.794	308.301	318.595
C5orf15	230.629	184.943	287.878	197.526	223.491	270.403	183.902	346.128	171.454	176.256	265.82	206.672	85.1519	57.5983	108.742	73.9982	90.8322	144.166	90.2227	151.096	68.2059	125.951	74.2514	41.2828	122.615	65.8982
ARID4A	77.3006	53.1056	130.414	42.1945	75.1912	81.4037	95.0015	80.6285	77.9879	73.4092	50.5993	55.0187	8.73089	6.06298	12.0951	17.5237	18.2318	13.1976	10.5922	37.6969	7.04921	6.50935	37.2242	5.01291	39.9807	14.5626
NFE2L2	666.439	440.179	686.316	399.967	500.199	526.557	433.656	675.004	588.779	351.309	560.27	488.045	146.474	124.291	267.917	162.613	147.899	306.869	220.734	466.538	142.508	226.897	148.897	209.264	275.055	188.685
RNF11	295.948	290.022	466.809	470.631	369.916	356.102	446.536	438.502	386.269	364.269	520.805	524.506	123.979	300.724	276.019	83.8813	250.913	228.59	133.916	259.667	116.598	184.845	92.962	168.866	139.719	191.304
BNIP2	244.838	152.936	301.155	164.419	159.026	322.367	206.853	226.225	164.211	165.703	262.44	148.091	10.2716	109.653	97.5593	65.1948	33.8474	111.424	88.0476	84.2274	12.0027	74.4959	56.5256	46.7871	33.8874	63.8029
TMEM123	1014.88	465.806	1341.49	753.565	622.046	1076.58	490.986	1252.01	1153.35	806.669	659.58	666.505	303.835	100.472	288.913	127.981	327.028	343.54	211.56	312.463	217.192	135.56	49.5338	154.81	184.403	180.618
CTSC	485.329	412.083	477.604	296.103	323.885	371.817	351.147	341.234	387.261	301.043	341.968	225.605	139.9	82.5431	237.566	85.2101	91.4862	173.18	175.811	290.482	145.843	105.906	171.645	84.7279	178.31	186.17
CCNG1	356.071	269.542	360.592	308.251	376.373	314.614	270.769	431.772	242.795	214.396	245.938	314.741	10.3744	13.4252	141.718	75.244	81.7571	204.21	200.022	165.579	69.4443	178.439	101.136	143.408	140.253	127.71
ACTN4	109.006	152.936	138.603	108.5	180.167	82.8704	170.15	182.913	150.419	72.8538	113.227	183.896	289.249	181.283	231.176	219.005	198.261	283.395	311.24	275.485	296.924	238.263	276.326	229.906	288.845	287.061
GCA	1886.18	1093.4	2310.84	885.991	1572.25	1838.13	1463.47	2378.6	1904.95	1745.71	1958.96	1181.45	296.234	468.841	847.796	248.654	396.277	695.744	668.443	1288.47	824.472	477.145	250.82	374.297	294.297	502.88
OSBPL11	275.059	169.197	303.761	169.427	194.539	292.089	142.647	278.958	174.133	184.958	158.16	182.865	67.2792	76.3935	90.3708	76.988	65.8145	129.759	116.325	107.955	39.3422	70.8796	54.0637	69.296	67.7748	90.204
DCP2	810.437	343.848	867.604	496.504	438.546	608.17	454.767	802.737	490.55	406.389	570.907	412.219	187.56	150.795	255.138	129.061	182.564	244.508	221.963	254.223	253.676	124.814	88.826	169.161	139.505	164.484
CDKN1B	1297.67	755.211	1717.71	804.57	901.982	1154.42	839.906	1204.17	965.622	847.03	1024.51	737.176	186.738	244.858	668.652	225.234	271.188	604.268	359.756	530.017	351.603	424.967	334.131	346.087	347.854	382.189
ADAM9	81.8602	43.1226	116.144	56.1047	91.5417	110.843	68.8543	72.9205	92.1766	60.6344	86.9831	70.9526	22.803	42.5275	18.599	22.922	21.7474	44.0255	36.1269	34.1018	30.0068	37.2996	31.0202	19.4619	34.6357	39.7065
MED23	152.587	115.062	230.426	144.945	121.535	221.791	131.123	201.755	145.558	128.397	164.92	116.973	35.3344	110.866	92.0823	57.4711	73.7449	75.5586	65.5392	59.7809	64.205	52.5914	67.358	28.0133	50.9915	34.0491
ZMPSTE24	344.725	287.655	414.693	319.009	365.021	441.591	281.905	487.809	313.837	286.972	329.442	216.794	110.831	173.921	197.058	36.7915	132.61	210.456	153.492	260.078	140.699	92.8874	124.475	108.121	149.447	183.027
PLEKHF2	245.262	118.973	356.125	161.266	122.68	243.059	161.822	246.902	149.725	160.889	138.079	158.683	41.8056	24.4251	45.0713	30.8118	71.6192	50.6747	45.1114	64.3005	55.0601	45.2555	32.5958	40.4964	51.4191	58.2502
PNRC2	827.615	306.077	860.531	708.218	709.422	859.4	489.243	966.319	520.317	498.313	488.099	491.982	272.507	252.48	282.751	150.073	236.769	214.385	304.62	218.683	237.197	192.181	203.354	163.067	231.974	263.383
TRIM37	157.994	97.8748	138.479	145.409	133.928	114.615	88.3194	148.41	100.313	80.9075	119.39	84.9182	32.3557	13.5984	63.8985	28.6525	26.7346	28.7123	12.4836	26.1927	25.9106	18.7015	42.7389	100.946	74.7233	63.3838
PCMTD2	282.269	124.633	395.212	203.554	246.611	223.048	258.082	250.939	215.112	180.792	229.934	198.236	57.6239	41.055	122.776	10.7135	86.0902	149.203	82.7515	103.435	57.8226	135.456	8.07509	71.6551	89.5825	22.6296
IQGAP2	435.068	352.493	437.525	278.298	336.798	365.112	288.588	422.596	470.507	203.102	361.85	348.202	150.89	137.456	235.398	166.932	181.419	243.601	163.611	193.415	124.504	175.236	120.339	163.263	96.1034	275.955
VAMP7	434.113	303.71	592.259	343.027	415.01	499.318	282.099	509.709	293.794	231.151	336.202	298.526	148.22	203.196	163.74	107.135	138.17	145.375	150.371	220.224	147.462	156.741	109.112	163.263	142.391	118.177
MTMR6	191.82	144.599	233.901	112.488	124.972	122.891	131.898	202.489	145.26	127.471	156.271	103.758	10.6825	60.0235	67.0934	93.4321	43.9853	63.3685	87.6693	75.4965	75.3504	51.8681	52.0942	63.6934	36.0254	34.4682
MORC3	174.006	106.211	296.067	135.764	108.413	180.408	142.357	184.626	167.585	114.696	182.317	130.658	62.9651	38.8897	46.4405	24.9983	48.9725	41.1039	66.7686	78.3726	49.154	33.58	48.6475	69.7875	27.0458	81.8227
PTPLB	302.522	222.097	326.717	257.989	199.85	238.973	232.032	271.494	251.526	150.336	251.207	222.043	109.29	97.5273	193.179	154.391	127.623	171.871	125.215	163.935	114.502	144.239	132.156	134.562	127.96	84.7562
GCC2	157.252	243.195	423.999	351.188	298.057	286.222	232.904	402.898	270.676	381.302	228.542	256.442	157.978	107.748	153.242	64.2813	125.088	155.55	114.433	131.066	126.791	168.003	58.0028	85.7109	115.452	142.587
LPGAT1	379.399	203.88	525.625	246.954	303.577	401.151	335.168	439.725	312.944	240.223	341.67	201.61	93.2665	78.2124	156.437	92.3524	89.8511	130.465	165.597	190.847	139.651	113.759	35.747	91.6084	160.137	101.938
SELT	603.348	434.107	657.156	415.639	529.775	652.382	568.266	526.227	537.879	369.731	418.215	381.288	92.9583	241.047	256.279	30.8949	164.168	352.003	295.73	386.933	247.199	166.143	208.377	275.906	218.611	255.84
LAMTOR3	316.095	177.945	435.415	250.663	245.882	425.562	213.148	310.401	249.74	203.843	284.112	218.107	86.179	104.543	131.791	143.844	130.239	108.905	122.661	138.051	124.695	91.7508	17.1349	65.8558	49.4949	36.1445
YTHDF3	314.08	195.647	441.619	170.54	156.839	295.861	201.914	300.613	221.065	323.815	209.256	195.706	65.7385	58.6377	133.16	37.0406	64.0158	109.51	90.9793	131.272	87.5436	81.9351	6.40098	72.0482	72.2646	32.7919
NARS	613.633	391.293	694.009	502.902	570.183	519.852	466.292	808.732	483.704	356.956	399.227	443.524	195.469	157.204	360.57	140.439	121.573	324.197	220.544	300.856	214.429	188.358	157.169	245.829	279.01	252.173
UBE4A	672.377	529.409	853.334	546.859	627.566	521.423	511.613	655.917	533.513	434.253	602.519	539.409	288.119	227.362	399.48	133.13	225.65	408.319	346.327	416.515	372.561	347.475	290.211	352.476	367.203	286.956
INSIG2	61.077	40.2409	61.05	42.1017	48.8431	63.9076	66.1427	70.4735	62.8071	37.9543	71.3758	33.0862	6.2657	28.4094	32.2916	14.7	41.4509	19.8467	18.6309	26.2954	24.577	11.4688	4.2345	16.6114	2.99321	6.6003
ERGIC2	99.1441	94.4785	80.5313	60.0923	77.899	107.386	95.6794	106.567	77.9879	56.6538	98.7134	68.2345	5.6494	3.89763	38.3391	15.2813	44.9664	61.2529	13.6185	70.3607	22.1002	6.40602	19.1045	51.6034	31.7494	7.5432
RBM47	1005.65	839.603	1029.66	355.361	926.769	947.195	918.057	750.983	703.082	504.145	741.295	733.052	243.027	338.661	477.185	394.491	285.741	442.068	284.098	521.388	486.491	139.796	128.611	276.791	284.996	292.404
MST4	236.992	116.194	363.446	166.83	187.666	167.627	186.904	297.188	164.509	123.676	165.815	164.775	48.9957	24.0787	70.1743	11.5441	26.0805	52.891	44.6385	62.0407	41.9142	61.2705	27.8689	59.5651	79.1063	102.462
SARAF	2023.39	1097.72	1813.88	1319.16	1331.68	1562.38	1237.44	2145.53	1850.48	1450.78	1508.63	1274.8	558.983	280.889	1099.85	268.669	375.674	1120.08	771.811	796.052	701.873	895.087	602.48	840.301	745.095	916.813
HECA	720.73	576.648	937.216	476.473	648.915	742.586	595.865	784.385	551.472	473.318	589.397	469.112	371.217	280.976	460.412	220.666	186.406	330.141	358.054	448.871	303.974	291.267	154.116	293.206	341.226	210.476
CAPZA1	1606.45	730.51	1761.39	1061.08	1065.9	1818.85	809.595	1942.18	971.476	1046.89	1084.55	860.336	165.476	204.322	487.226	126.486	290.156	262.239	348.313	757.739	537.645	250.145	201.286	425.704	484.152	377.893
SUZ12	375.369	220.244	291.724	235.918	192.352	210.371	185.742	430.427	250.335	187.272	289.48	238.165	76.2156	82.8896	91.2836	19.2678	124.598	153.334	110.934	120.178	99.6416	110.762	51.7987	112.84	94.9275	137.663
LBR	1505.72	647.97	2121.98	802.901	804.713	1119.54	1018.09	1487.9	845.068	838.328	1019.24	683.751	105.284	245.81	302.605	106.72	229.738	312.611	359.945	466.846	310.07	180.299	149.98	172.208	192.314	263.698
PPIP5K2	121.942	94.0669	297.432	132.148	180.688	227.867	108.753	210.319	149.527	228.929	212.139	96.2594	17.5645	64.0077	33.889	13.7034	18.1501	113.539	21.2789	27.9389	55.3459	61.9938	47.7612	37.1545	6.41402	7.2289
ZNF267	150.042	37.4621	207.595	126.769	138.406	286.537	94.5173	210.442	134.048	91.0904	177.744	78.6384	5.85483	4.937	9.58478	7.88982	9.7291	16.3207	42.747	10.8879	31.0546	5.99273	7.87813	6.68387	9.19343	36.8778
SLC35A1	243.99	155.406	374.489	176.475	195.789	334.52	141.873	359.831	151.312	168.758	147.822	143.78	65.7385	19.6614	54.0855	26.4101	52.8969	45.033	42.4633	61.3217	42.2	44.3256	15.0669	83.5484	36.6668	61.6028
SLC25A46	177.293	111.975	191.588	153.477	160.693	135.149	123.376	139.112	140.993	105.902	111.537	97.1967	37.5942	23.2992	58.0792	24.583	102.278	37.7793	14.5643	69.4363	48.3919	37.6096	78.092	44.1332	70.1266	121.32
FAM8A1	577.899	402.82	953.843	485.468	460	748.662	456.704	975.25	701.395	441.103	663.159	469.3	169.277	180.937	318.58	145.339	263.34	310.496	204.94	322.529	232.434	251.695	159.631	164.738	169.009	257.202
UBE2E1	319.594	145.732	407.62	236.104	273.063	345.206	171.797	308.077	227.415	223.375	235.5	239.383	53.1044	71.3699	149.02	70.9253	93.0396	118.274	77.3608	176.672	112.406	116.032	87.4473	165.622	82.5271	130.958
LMBRD1	913.292	611.229	1116.4	546.952	903.753	888.316	782.963	1286.39	981.795	485.353	925.699	612.986	260.797	409.164	364.678	316.922	313.457	491.232	301.688	470.852	331.313	275.459	265.887	360.733	528.729	459.506
SIRT1	144.74	131.838	202.755	100.803	90.8127	95.7567	113.014	148.655	83.6436	121.917	114.221	83.6997	28.5552	54.1337	52.374	45.844	67.1226	59.1372	48.0431	57.8293	68.3012	43.9123	43.2313	64.578	52.8088	56.4692
BTAF1	221.404	112.077	339.87	154.96	185.895	220.953	123.86	170.556	151.015	161.26	159.651	128.596	4.21137	50.5826	75.7654	32.2237	73.0909	77.4728	59.2973	64.9168	60.5851	64.4735	48.6475	73.5226	21.3801	87.2706
GMCL1	148.875	127.927	163.42	141.885	152.361	158.512	140.807	185.238	117.676	111.086	120.086	101.696	69.7444	68.3384	92.3105	38.2033	59.0286	89.4614	65.2554	98.1969	87.7341	66.7466	49.2383	76.8646	110.963	108.643
PRPS2	192.986	127.206	150.267	181.575	177.98	151.702	136.643	135.808	107.953	147.096	111.935	147.06	66.6629	115.456	79.5308	41.1932	71.6192	117.469	82.5623	83.6111	54.5838	89.581	74.9408	71.4585	101.235	104.348
TBC1D15	181.004	111.048	180.668	131.035	171.419	189.942	166.664	180.221	141.291	100.903	144.541	140.031	84.2274	102.031	96.5324	21.0118	48.1549	99.2337	115.474	88.9524	73.3499	76.8723	109.506	71.8516	46.3948	55.7358
TMEM165	143.892	134.102	169.252	104.605	78.2114	133.892	96.5509	121.493	145.657	97.1076	73.9605	99.165	7.90916	14.6378	71.6576	10.6305	34.011	87.1443	9.64646	13.4558	43.0574	7.23261	25.8994	60.548	14.966	97.5377
PCNP	401.242	168.785	631.594	313.074	262.753	371.083	165.308	511.055	250.633	248.462	249.815	292.527	28.5552	29.7086	80.786	18.022	88.87	90.2674	44.4494	102.614	61.0614	164.903	35.3531	58.6805	61.6815	52.069
UBA3	281.527	158.905	515.078	187.047	213.597	284.127	171.119	334.871	245.077	205.324	190.667	178.834	8.73089	54.9999	69.4896	27.0745	75.053	98.73	95.4243	86.6926	75.0646	72.946	46.481	54.0607	43.2946	64.3267
ZBTB11	195.001	126.795	322.622	160.617	124.034	193.923	133.157	249.471	124.126	125.712	104.181	143.217	13.8667	29.8818	54.8843	41.3593	50.4441	61.7566	26.1967	64.1977	61.9188	57.5509	33.5805	61.8258	23.1974	76.5844
BTBD1	179.944	126.074	187.245	133.539	124.451	143.216	99.6499	191.967	82.949	111.364	121.379	120.723	52.5908	39.0629	92.3105	20.5966	82.0841	68.708	72.8213	94.2936	67.9201	66.85	59.6769	50.9154	41.0497	48.6117
TCEA1	644.49	377.502	748.234	534.247	391.474	586.588	405.475	621.292	398.671	448.694	462.849	595.271	210.158	259.495	267.575	123.247	335.041	246.321	147.912	304.349	176.611	374.442	246.881	301.757	343.043	302.042
CNBP	1111.69	660.321	1295.08	622.624	952.492	1052.28	624.724	994.337	742.572	823.146	774.199	711.963	317.496	348.102	663.404	243.09	266.446	549.664	379.9	619.893	352.461	407.919	209.657	411.058	420.653	456.049
RCBTB2	470.908	314.002	601.689	369.457	313.054	535.148	328.583	517.05	271.271	357.326	338.091	322.989	186.225	150.015	249.661	100.907	126.887	187.889	311.997	223.305	145.08	95.0571	91.0909	191.08	195.2	136.93
TMEM168	134.984	70.8074	161.063	39.8761	70.8172	70.7175	74.4711	123.696	73.0269	114.789	61.5343	104.601	8.21731	7.88187	8.78605	80.6423	6.70408	25.0855	7.3767	17.8727	18.0993	36.473	6.89337	10.3207	2.45871	5.9717
ANXA1	887.313	614.419	1446.46	992.173	761.702	1161.86	772.989	1184.47	794.961	582.182	611.466	588.429	274.458	364.472	316.868	263.022	255.818	453.15	322.021	555.798	352.175	554.431	151.26	290.355	166.978	202.095
FAM35A	327.229	226.007	201.763	260.493	152.361	278.47	221.38	328.265	197.351	137.098	203.093	205.172	53.5152	15.937	124.83	77.9016	112.907	85.9354	174.771	126.547	94.7834	135.146	120.732	107.827	55.1606	59.1931
DLD	226.282	150.98	233.032	151.9	145.488	192.142	164.63	218.394	112.219	135.062	134.898	130.845	71.2852	70.2439	120.723	23.6695	64.0158	110.618	72.8213	112.269	84.4953	85.3448	98.3782	62.7105	73.2267	69.4603
METTL9	1184.75	827.047	1091.95	876.161	757.953	1263.07	790.033	1329.45	702.189	672.81	650.932	1032.42	314.004	419.818	451.283	305.544	725.676	465.844	345.381	652.763	398.662	388.598	394.99	278.855	607.622	461.916
VPS4B	480.345	294.242	757.913	352.115	367	390.465	352.6	532.589	396.786	366.398	374.375	267.502	110.934	95.9683	254.453	117.018	124.516	198.367	131.835	207.487	155.464	151.265	83.9021	131.908	146.453	295.337
SHOC2	445.141	359.595	652.564	334.31	400.951	441.591	401.892	493.314	353.129	257.812	419.209	268.345	84.6383	135.897	228.551	108.547	113.724	236.247	166.165	363.308	147.081	137.73	58.9875	158.742	206.745	213.2
UPF3B	92.6759	101.477	170.245	87.7274	100.915	102.986	106.235	122.35	113.509	114.048	93.8423	99.0712	7.4983	49.1101	58.5356	67.1881	57.3117	82.8123	63.4585	31.6366	10.0023	12.2954	44.0191	80.4031	66.9196	32.5824
CRLF3	1425.98	642.516	1515.95	746.796	979.569	1141.75	984.781	1418.89	995.19	726.131	885.438	871.489	352.317	345.33	611.942	218.839	305.853	707.632	509.276	643.724	452.388	473.116	377.067	412.434	406.328	608.904
TDP2	826.236	276.025	779.752	295.361	386.266	510.842	413.223	535.647	553.159	429.902	501.917	337.33	96.7588	188.472	275.905	101.737	122.472	198.669	128.43	283.086	199.283	111.692	136.686	162.281	155.54	190.047
SP3	476.74	172.49	738.556	283.306	237.238	349.397	212.083	522.434	271.469	403.149	299.023	213.701	19.927	70.4172	102.124	34.383	15.2886	93.2897	81.2383	116.07	60.2994	46.2887	3.93907	48.9495	33.3529	96.5948
DEK	329.349	204.189	647.601	326.799	224.012	317.862	246.268	427.246	249.343	207.638	308.964	197.674	16.9482	16.5433	105.661	15.3644	107.429	85.8346	64.8771	109.188	79.5418	77.5956	38.7013	71.4585	39.2324	182.084
GOLGA7	698.144	365.152	869.59	458.761	493.534	657.515	435.399	698.617	463.463	412.962	496.748	353.826	223.1	173.315	309.68	159.291	154.439	253.071	195.861	301.164	259.773	222.558	214.876	275.317	339.302	266.317
TRAPPC8	315.247	251.325	347.687	188.716	311.283	247.668	270.091	293.762	308.578	164.87	323.875	221.2	119.356	96.921	136.811	59.8796	133.755	236.247	128.903	183.76	95.5454	137.316	110.491	209.952	166.765	130.958
C2CD5	190.76	100.859	268.024	118.886	108.205	88.004	66.5301	154.405	111.128	103.032	107.561	95.3221	15.0993	11.6063	64.2408	24.5	11.6095	36.1674	15.0371	49.0984	59.2515	10.0223	6.10555	7.6668	18.0662	17.8103
RNF138	310.157	149.128	452.415	168.5	195.789	244.735	155.915	254.977	193.978	138.209	162.136	169.836	61.7325	42.9605	54.3137	40.4457	83.147	112.028	34.1409	74.1612	48.5824	49.0784	10.3401	67.92	3.63461	69.8793
ZBED5	220.556	182.885	417.919	207.912	221.096	300.366	138.193	294.251	149.824	148.67	156.47	212.108	74.0585	74.7479	85.0079	15.4474	38.3441	69.7154	140.536	69.3336	61.0614	83.0717	65.8809	73.9158	78.0373	84.3371
ARL6IP1	252.579	204.292	321.133	211.622	249.631	199.371	263.602	232.954	180.484	184.958	229.436	180.709	125.725	69.551	121.407	31.144	69.6571	105.984	235.96	131.374	85.1621	123.264	113.445	161.199	104.014	69.0412
CLK1	165.523	86.5539	289.243	152.92	107.371	140.806	97.4225	163.949	127.003	86.1841	95.5323	96.3531	2.05433	35.4251	45.4136	4.89999	23.3008	47.6523	48.8943	36.3616	63.0619	8.78245	3.93907	60.6463	5.34502	3.87636
RAB33B	113.989	73.9979	242.587	126.212	112.787	205.028	91.4183	208.239	110.533	133.488	115.911	100.009	34.2046	20.6141	48.8367	16.6101	27.9609	37.0741	34.2355	59.5755	59.7278	23.7643	22.1573	28.5048	30.1459	94.8138
SEC24B	212.709	133.587	259.835	130.664	177.668	132.215	133.157	181.322	159.25	144.782	119.39	107.788	33.691	50.3227	91.74	37.1237	49.7901	79.8907	66.3903	69.4363	50.4876	24.7975	51.3064	113.134	80.8167	123.101
PJA2	213.451	138.424	324.111	119.721	150.278	195.704	142.26	166.273	175.126	152.743	164.323	119.785	3.18421	37.6771	38.9096	60.4609	28.4515	52.0851	37.0727	76.7291	45.8199	45.7721	65.9794	142.229	80.0684	103.509
ERBB2IP	307.718	157.773	456.882	160.061	206.62	299.632	201.43	287.033	197.55	162	259.856	154.277	5.34125	103.157	175.036	36.8745	60.3368	83.1145	74.3345	100.457	43.4384	9.40239	44.8069	51.2103	53.9847	86.1182
BIRC3	167.007	115.268	221.989	112.024	55.2999	118.491	82.4121	147.432	109.937	115.066	149.611	109.475	56.6994	48.244	61.2741	22.839	22.565	49.6672	46.9083	47.6604	27.4348	58.2742	87.6442	40.005	37.0944	46.6211
RNF111	281.951	164.36	330.687	150.138	190.894	220.324	171.7	316.03	202.312	148.577	194.345	171.055	49.4066	62.9684	106.003	74.9118	69.4118	112.834	80.86	119.562	54.7743	129.774	41.7541	116.083	137.367	104.767
CREG1	436.128	220.141	521.158	383.274	352.836	416.762	236.874	648.087	364.837	337.146	257.569	345.297	185.814	94.7557	244.526	46.1762	256.063	180.132	142.049	156.642	173.849	96.4003	117.286	126.994	64.1402	132.111
KATNBL1	175.809	134.205	227.076	96.1663	82.5854	186.589	105.364	212.644	144.665	151.169	182.913	121.566	27.4253	51.7085	66.637	14.2847	63.1165	42.7158	74.3345	61.3217	65.8244	103.53	36.4364	81.6809	96.4241	72.289
UGP2	604.09	429.064	760.146	478.884	540.502	604.503	488.468	721.252	501.861	338.442	437.102	400.503	270.555	274.306	335.353	270.662	229.41	362.379	294.311	425.554	279.397	293.644	239.397	270.599	210.594	294.289
DCK	185.458	101.889	199.653	128.809	144.759	139.13	118.34	252.408	122.737	137.376	136.688	121.847	56.0831	55.6928	63.5562	51.1593	77.424	126.233	85.5887	98.0941	26.6727	41.5358	41.5572	33.5177	26.6182	65.8982
KCNJ2	599.636	755.211	973.201	469.147	627.253	762.072	512.582	942.094	683.139	499.886	600.829	421.873	346.668	229.7	458.015	174.739	226.385	237.355	222.436	468.9	443.053	269.363	228.86	370.66	373.296	256.05
MCMBP	185.14	230.948	169.5	191.683	231.822	177.684	176.639	242.62	230.789	163.204	217.607	131.501	77.3454	45.9054	127.341	153.063	91.0774	109.812	146.305	143.084	75.3504	62.717	35.3531	72.5397	147.736	138.292
DYNLT3	175.915	154.891	310.337	191.22	172.253	190.885	163.468	269.659	148.832	166.721	163.329	181.178	115.761	81.0707	93.7939	125.407	95.4106	85.8346	82.3732	115.145	60.6804	126.157	84.6899	123.553	129.884	65.2696
SLC9A6	180.262	159.42	241.222	165.347	177.251	193.713	112.336	241.029	123.134	145.152	154.084	102.071	85.9736	48.1574	101.667	44.3491	73.9084	97.3195	94.7622	66.0466	61.633	118.098	66.4718	88.8562	107.007	94.0804
PSMC6	151.314	72.9687	250.9	137.99	81.544	164.484	26.3409	175.572	72.3323	89.1464	96.7252	161.307	4.31409	9.35431	31.1505	9.46778	16.2697	14.8095	26.7642	24.5492	42.6763	18.0815	8.17356	15.7268	4.48981	44.7353
CLK4	231.054	94.3756	216.032	128.902	112.162	166.16	152.719	160.523	150.32	79.1487	122.572	150.435	94.8072	66.3463	55.1125	81.9711	84.9456	68.9095	77.2662	63.376	64.0145	75.7357	67.1611	66.5439	32.7115	56.574
ZNF217	690.722	424.742	811.89	319.287	477.808	457.725	326.937	701.799	402.045	450.453	439.19	324.582	111.345	77.6061	301.008	177.23	131.547	249.746	176.757	341.737	189.948	162.63	116.399	181.349	139.505	261.707
UBP1	159.479	180.929	223.229	168.314	179.126	139.13	135.675	216.926	151.908	141.264	143.746	154.84	94.7045	11.5197	114.561	64.9457	114.215	113.036	76.7934	130.347	85.1621	36.5763	99.2645	87.775	88.7273	130.539
CCNC	312.702	127.206	348.431	223.306	184.75	229.334	196.104	306.731	161.433	139.876	213.332	164.119	153.047	72.6691	99.4991	119.344	116.913	99.7374	85.4941	88.0279	52.107	84.3115	72.3804	70.5738	89.5825	93.0327
MORF4L2	384.913	267.689	570.296	273.383	299.515	402.513	283.261	454.652	311.853	224.208	286.299	206.391	95.3208	47.4645	122.548	86.0406	118.957	219.12	134.199	183.246	165.085	164.49	155.396	195.503	131.808	167.417
SNX10	833.553	328.411	897.385	261.142	421.987	912.203	435.496	746.456	572.904	283.269	472.194	333.393	22.5976	128.968	231.518	18.4373	164.495	164.113	187.822	200.4	192.234	21.3879	65.5855	136.626	105.19	147.93
BACH1	577.263	312.561	682.097	171.096	272.542	491.774	283.164	466.153	371.088	250.591	372.486	269.564	73.0313	55.1731	177.318	84.3796	164.495	160.587	124.553	204.714	115.264	70.6729	88.629	123.062	99.738	159.35
INTS8	378.762	138.424	421.021	191.683	261.711	241.592	209.371	378.795	270.973	152.836	228.045	199.267	36.1562	46.2519	177.09	57.8864	33.4387	154.845	165.787	106.414	48.4872	67.3666	82.8189	34.7955	107.542	44.1067
RAP1B	1327.47	902.383	2222.62	1407.53	1229.93	1596.75	665.979	1569.01	731.459	753.81	897.466	727.054	297.158	275.779	556.145	206.63	327.764	585.328	404.111	559.393	390.755	306.663	204.241	255.265	412.956	406.914
ARL8B	428.6	268.718	514.458	328.931	338.673	298.899	321.417	467.499	231.979	263.921	280.334	216.513	126.341	104.89	249.547	74.9948	108.001	217.105	189.43	206.357	121.742	98.9834	74.1529	116.575	215.083	165.007
SREK1	132.44	117.738	235.762	121.112	112.579	164.903	106.719	151.836	106.365	79.2412	69.6859	99.5399	47.1468	33.433	44.8431	17.7729	30.8224	84.2227	23.0758	54.5424	8.85915	7.12929	10.734	65.8558	82.7409	52.1738
TDG	129.152	109.299	173.719	102.843	90.5003	121.634	102.846	130.303	97.5345	102.94	86.6848	74.4206	11.8124	59.9369	91.0554	62.4542	7.4399	39.6935	41.8013	87.9252	45.4389	37.6096	44.6099	76.4714	23.1974	48.1926
TRIM52	196.486	125.045	335.278	185.007	160.276	202.2	163.565	272.718	94.5579	100.348	137.284	145.467	19.208	11.9527	73.7115	16.444	45.9475	74.7527	76.6988	78.7835	71.2542	94.7472	41.0648	67.92	49.6018	51.8595
BAZ2B	251.307	108.784	348.556	108.5	71.0255	223.886	133.448	228.917	176.614	180.885	221.782	95.6033	2.97878	32.5669	83.0681	7.88982	8.25747	67.7005	74.5236	35.6426	39.5328	43.3956	69.7215	49.441	9.19343	58.2502
NSMAF	236.78	287.244	339.745	260.864	197.039	287.27	170.247	282.873	309.074	220.228	337.196	222.793	223.819	93.5431	233.8	94.8439	121.818	187.184	109.421	162.086	162.227	156.224	96.6056	104.583	144.957	101.205
DERA	106.779	96.9486	116.392	92.5496	105.497	107.386	93.452	146.82	100.214	63.0412	92.7488	83.9809	41.3947	22.1732	53.2868	65.1118	51.18	61.5551	29.0339	82.7894	68.1107	62.6137	74.4484	32.7313	56.6572	68.5174
KLHDC2	231.902	164.463	299.542	179.535	184.333	246.411	193.78	246.78	216.005	149.318	178.042	169.743	84.9464	52.5747	160.659	75.1609	68.5125	143.259	90.0336	134.25	106.024	152.711	109.408	119.032	145.278	133.158
PTGES3	1172.23	912.984	1468.43	868.279	1029.56	1343.42	695.322	1615.51	742.473	766.678	799.946	1179.01	337.731	349.054	631.568	205.883	356.134	726.169	542.093	774.995	304.545	594.004	479.877	429.635	535.998	490.098
C12orf29	58.4261	4.42546	74.3271	64.7291	33.9506	34.992	27.1156	57.9938	21.9279	16.1075	50.3011	26.6189	1.95161	3.7244	2.6244	10.7135	3.35204	3.42533	3.4992	2.36248	2.66727	1.3432	4.82536	3.24364	2.56561	4.50496
FAM188A	100.311	22.6419	97.9033	85.9654	58.4242	86.4325	41.545	40.4978	56.2585	38.6949	27.8346	44.1462	8.73089	9.2677	1.48336	7.64067	5.55948	15.9177	24.1161	1.74618	28.6732	9.71236	4.72688	18.6755	2.88631	21.2676
ANKRD49	189.911	101.786	334.41	172.024	123.305	256.259	148.458	273.329	106.266	63.3189	95.9299	142.561	35.2317	50.4093	37.084	21.5101	23.0555	72.0326	38.775	26.09	18.9567	40.3993	19.5969	31.3552	17.211	45.3639
XPO1	737.06	450.78	1058.7	623.087	457.708	366.788	511.032	783.406	581.536	536.174	527.366	548.969	268.192	179.031	350.643	82.6355	183.872	397.136	213.168	347.9	170.134	369.586	142.594	247.107	380.458	302.566
CYB5R4	509.824	271.6	452.415	192.333	345.651	368.464	306.697	479.122	417.92	235.78	333.717	262.534	142.57	129.228	197.515	87.5355	155.666	196.553	218.464	211.185	271.204	181.745	79.8646	155.007	161.847	156.836
ARAF	191.184	247.311	204.617	227.016	189.436	208.066	242.975	271.25	185.147	155.52	213.332	214.17	302.294	294.661	270.542	317.171	236.442	310.395	318.995	375.942	329.122	336.73	245.404	272.171	270.351	258.983
XPOT	107.627	94.7873	179.551	114.992	78.628	78.2607	73.2121	122.595	76.3012	115.159	93.9417	82.3875	50.6392	29.7086	75.4231	21.4271	31.8035	71.7303	32.9114	68.9227	42.7716	10.9522	49.5338	57.0095	14.8591	14.2483
ANKRD10	210.058	210.055	449.313	255.3	179.959	280.67	207.628	279.692	180.186	206.064	255.382	128.69	87.7198	140.401	159.632	70.0948	53.1421	144.065	77.6445	130.861	82.0186	124.608	74.2514	99.7667	72.1577	62.3361
C6orf211	116.958	53.7231	185.383	78.083	77.17	104.138	57.3301	105.71	63.3032	62.1155	49.2076	55.1125	3.69779	4.3307	22.3645	46.7576	21.7474	30.4249	12.1054	14.2776	11.0501	1.75649	14.3776	27.227	13.5763	37.1921
MYBL1	148.557	111.563	468.422	302.316	219.221	237.715	103.136	209.096	159.449	141.172	151.301	131.501	21.1596	6.75589	48.6085	41.0271	19.2947	42.1114	50.8803	40.6757	57.6321	26.864	12.605	68.7063	42.867	22.8391
DPM1	369.855	155.818	618.069	252.147	249.214	410.895	187.291	368.885	221.065	218.191	244.646	240.789	113.399	78.9053	153.699	34.5491	59.0286	89.5622	98.356	141.749	93.7355	108.489	8.76442	72.8346	31.3218	92.6137
CMPK1	401.666	127.927	643.506	373.722	342.214	365.74	158.723	486.341	184.849	197.918	242.956	271.345	28.7606	15.1574	142.859	35.5457	39.0799	129.558	94.6677	150.788	54.2027	92.4741	23.7329	54.2573	58.6883	75.7463
PRKRIR	268.803	192.765	327.213	194.466	218.18	131.273	111.755	194.536	142.68	127.656	159.452	131.22	74.0585	37.9369	84.3232	65.527	70.5564	125.125	66.2012	111.139	79.256	84.5182	49.8292	68.9029	91.7205	23.782
TRIM22	647.141	787.321	1153.62	856.872	804.192	1278.36	633.053	1092.58	1408.84	671.977	598.941	570.058	580.142	179.378	490.992	212.195	519.403	681.035	289.961	368.444	274.824	351.195	287.06	276.103	299.535	331.901
MEX3C	101.583	61.6478	175.332	114.435	73.8374	71.9747	64.5933	123.451	65.4861	57.4869	63.5225	52.3006	5.54668	17.6693	43.4738	7.39152	17.3325	45.2344	33.5735	28.6579	24.0054	33.8899	27.7704	26.0475	6.73472	25.7726
TM2D3	518.306	320.589	782.854	428.436	479.266	424.933	399.568	475.207	338.146	470.634	504.104	378.102	174.207	225.803	339.803	114.693	219.027	322.283	238.892	384.776	155.273	248.802	154.411	134.955	237.319	280.251
VNN2	2777.31	1279.37	3143.7	906.857	1719.51	2686.32	1887.05	2512.94	1968.95	1197.88	2026.76	811.691	259.667	673.337	645.375	418.327	397.503	628.849	489.321	1232.7	1244.19	652.795	555.802	784.176	283.5	539.443
TAF7	362.751	167.138	544.858	268.375	311.596	307.28	170.15	467.866	204.197	264.107	222.875	161.12	51.4609	80.2045	148.108	59.0491	74.8078	114.245	124.742	119.665	106.786	105.699	47.4658	37.2528	95.3551	122.263
PRPF39	77.1946	33.3454	131.034	103.956	64.9852	101.728	68.9511	78.5486	83.9412	83.9624	82.112	120.441	39.9567	40.0157	37.3122	76.988	49.5448	31.5331	27.7099	40.4703	32.0072	48.3552	35.2547	37.3511	22.7698	32.6872
MRFAP1L1	339.423	208.82	405.262	292.487	266.398	324.672	230.87	331.201	203.9	146.078	191.462	218.107	156.642	136.417	142.402	127.898	147.081	168.848	138.928	181.603	116.122	138.143	100.939	138.789	121.653	153.902
VPS54	123.851	63.1915	122.472	99.5048	107.267	101.414	83.8647	100.816	114.7	46.2858	101.397	103.664	41.8056	25.3779	50.3201	16.8593	7.19463	74.7527	20.2386	46.2224	79.4466	81.9351	6.59794	56.6163	47.4638	20.0104
THOC7	163.084	140.483	194.069	169.705	143.926	181.246	106.041	238.093	151.61	145.245	146.231	162.526	76.3183	114.071	123.461	102.983	81.4301	115.857	110.272	125.211	72.2068	127.294	48.2536	64.578	80.6029	100.785
FBXO3	58.6382	35.1979	101.005	49.4278	58.7367	62.4409	42.6102	48.8176	37.208	64.8001	56.8621	59.3303	6.98471	3.46456	17.9144	4.73389	28.615	44.3277	4.06664	34.41	27.149	28.6205	22.4527	29.6843	5.87952	32.1633
EVI2A	1130.88	353.831	1771.44	671.68	396.785	1101.83	431.913	1170.52	512.478	525.714	632.044	553.28	104.668	142.913	88.431	70.2609	173.243	129.256	105.449	129.32	139.46	151.678	14.87	103.305	90.7584	114.824
EVI2B	2434.49	2118.15	2884.98	1374.71	2101.92	2807.43	2088.97	2591.37	2416.63	2064.99	2201.02	1504.53	999.841	1115.07	2198.34	531.691	784.214	1454.15	1061.68	1736.83	1494.43	995.723	1014.61	1273.28	1373.35	1280.04
C1D	121.412	69.7783	171.734	72.6116	102.893	74.07	62.4627	144.985	59.2351	64.7075	94.0411	75.9202	2.67063	45.8188	43.9302	2.40847	15.5339	54.503	28.0882	50.6392	11.8122	37.8162	24.2253	23.197	14.6453	54.2691
TRMT13	131.591	54.2377	164.165	76.9701	48.1141	84.5467	50.3576	62.7655	99.2213	76.5567	58.1544	65.8913	6.882	30.6613	22.8209	10.9627	22.8102	45.1337	6.52554	53.8234	13.9079	4.13292	2.9543	3.8334	42.7601	6.286
RCBTB1	95.4329	72.3512	154.362	93.106	43.5318	97.4329	57.9112	121.126	73.6222	63.9669	50.9969	49.9574	17.2564	4.15747	27.6133	16.361	17.0055	38.283	15.3208	28.1443	39.0565	5.99273	26.8841	28.4065	53.2364	39.1827
SS18L1	122.472	68.6462	107.582	114.992	96.4364	68.0983	99.6499	116.232	91.9781	80.9075	70.9782	71.0464	19.927	85.8345	51.2329	39.8644	22.4015	62.1596	53.3392	30.9176	36.1034	68.0898	29.0506	70.8687	47.7845	40.7542
SDCBP	5727.77	4836.62	5505.66	3014.73	5690.17	6247.34	5026.94	7086.75	5175.48	5336.66	6636.56	4047.3	2318.51	2695.77	5034.4	2106.58	2374.8	3601.33	3423.07	4539.45	3154.62	2349.15	2241.33	2715.62	2954.4	4016.02
VPS26A	389.472	262.132	462.342	286.273	297.016	315.662	223.51	427.246	257.876	252.905	221.583	119.129	99.0186	90.8581	178.688	111.703	97.7815	176.203	96.5591	121.924	135.65	134.733	138.951	103.01	166.765	221.896
MRPL3	182.489	133.279	256.857	210.323	140.905	213.2	142.938	284.83	105.77	143.578	134.501	161.307	46.8387	60.6298	115.702	61.2084	87.4801	87.245	113.961	109.29	66.3007	107.559	53.1774	80.4031	64.5678	107.805
PSMA3	120.776	82.8488	183.646	143.554	110.079	112.205	99.6499	126.387	90.7875	89.7018	70.68	87.4489	79.9133	51.1889	64.1267	7.30847	7.60341	34.8577	80.0088	72.2096	49.8208	32.1334	21.5664	75.1936	8.44513	3.03823
ARGLU1	613.527	431.328	1391.12	558.358	368.25	737.662	348.436	802.248	356.601	408.703	432.43	357.856	99.8403	38.1968	142.402	14.1186	67.1226	166.632	110.367	124.698	126.505	175.959	45.0038	106.451	126.784	101.1
LY75	360.312	131.323	480.706	248.623	223.283	284.022	246.365	330.712	210.25	182.736	246.435	132.814	82.3785	90.425	166.25	36.4593	68.349	167.035	96.4646	141.338	68.7775	45.6688	78.8798	94.2623	99.4173	68.7269
VBP1	227.766	143.364	369.03	248.159	144.446	307.176	139.258	372.433	142.779	120.343	156.868	213.327	54.8505	69.8975	74.3961	9.96609	56.8212	94.7002	104.692	92.342	60.3946	71.4995	27.7704	104.583	57.5124	96.3853
EMC2	111.975	43.9459	97.1588	74.2808	69.5675	95.5471	64.6901	119.536	68.2643	53.5989	61.7331	73.1084	7.80644	7.36219	54.6561	21.0949	6.54057	6.85065	15.4154	70.3607	35.3413	5.78609	34.1714	47.77	21.1663	49.9737
EXOC1	275.907	160.963	374.986	156.722	169.441	304.347	198.138	306.242	197.45	138.672	200.807	163.557	65.2249	122.386	97.4452	127.981	90.7504	118.778	127.295	115.35	106.596	85.7581	99.6584	64.578	115.666	63.8029
DENR	214.618	157.258	257.973	159.783	171.107	139.13	149.233	183.769	158.357	142.005	154.88	169.18	107.544	70.5038	147.195	130.971	80.5308	141.244	86.8181	86.3845	100.785	95.3671	89.7123	116.181	115.987	125.406
HIF1A	789.76	596.614	1914.76	674.555	593.199	1110.32	685.831	1235.37	874.735	861.471	703.917	536.972	197.729	177.905	537.204	132.798	180.601	376.685	275.586	426.992	226.051	199.413	231.026	168.964	221.284	390.151
GPR183	225.222	146.967	330.439	217.835	145.279	206.495	155.431	272.228	254.007	206.712	161.242	243.976	93.4719	40.7952	173.553	98.4982	112.089	159.479	76.1313	88.2334	52.5833	175.236	71.5925	96.8179	126.891	100.995
RBM15	167.856	71.0133	147.413	71.777	114.349	78.8893	100.618	224.39	114.303	72.9464	89.7665	70.3903	4.10866	5.45668	27.7274	13.039	17.9866	28.0071	22.7921	13.3531	24.196	9.60904	38.4059	89.9374	65.6368	34.3634
SMNDC1	417.572	215.613	544.61	209.025	214.847	279.203	244.428	460.892	275.141	274.845	241.763	162.057	60.0891	75.3542	220.906	17.5237	73.0091	187.184	90.0336	175.748	89.4488	52.9014	71.3956	50.8171	88.9411	100.157
PDCD10	309.521	160.243	653.433	376.69	250.047	496.279	202.011	447.556	181.079	296.507	228.84	270.126	138.564	108.354	126.998	101.322	116.831	88.454	73.8616	107.441	112.025	103.736	56.2302	75.2919	76.9682	110.843
RAB21	212.391	135.234	280.557	137.341	178.814	201.047	184.677	227.326	162.921	114.696	146.231	126.159	90.4931	67.6455	125.173	103.232	90.4234	131.069	95.5188	133.429	64.9671	50.6283	59.9723	72.2448	90.3308	97.3282
TMEM243	263.077	173.931	301.155	175.64	182.146	272.917	192.037	195.515	198.641	179.959	200.21	178.459	89.466	93.0234	119.011	76.988	69.003	102.256	88.615	93.5746	102.595	208.609	125.459	129.156	186.114	147.407
ANKRD46	65.7426	47.1363	116.392	44.3274	47.0726	56.3644	52.1975	61.2973	65.4861	66.9292	57.3591	60.455	44.5789	11.2598	30.6941	13.7034	36.3002	8.56331	45.868	10.4771	29.4352	40.9159	5.61317	31.7484	11.8659	20.5343
NCOA4	3400.91	2183.81	3608.15	2274.14	3128.77	2237.5	2998.89	3634.52	2452.25	2228.94	3169.86	2464.97	1164.6	1122.26	2811.08	446.979	2054.64	1796.38	1331.12	1731.49	1786.69	1274.28	955.618	1650.33	1842.21	1920.06
CYCS	454.154	264.293	589.529	539.997	502.386	472.078	254.79	611.627	298.358	309.467	304.888	386.256	167.53	181.543	168.875	82.5524	172.998	339.51	138.644	355.296	125.743	167.177	118.96	165.426	168.796	247.144
LRIF1	89.6008	87.0684	100.757	37.5577	58.0076	77.8416	73.2121	85.8896	86.9179	47.3966	52.3887	44.3337	14.9966	4.76377	54.4278	9.71694	18.1501	26.0929	30.0742	55.6723	27.3395	10.3323	34.4668	44.9196	29.9321	38.0303
HMGB2	410.997	139.248	675.768	360.276	228.49	437.715	261.472	458.322	247.954	304.931	291.865	163.088	93.5746	69.2046	212.919	45.0135	60.4185	128.45	62.702	196.188	76.2077	111.795	68.3428	67.1336	35.9185	96.2805
FAM13B	197.122	119.076	263.309	153.94	156.006	160.398	75.73	181.2	101.305	115.992	73.0658	88.1987	41.292	52.2282	59.6767	12.0424	30.6589	65.8871	81.4274	51.05	57.7274	7.23261	47.3673	82.5655	43.0808	57.0978
SRP9	385.973	226.419	816.977	374.464	241.508	491.774	216.731	396.169	246.962	309.189	238.085	221.575	70.3607	76.9132	126.542	64.1152	73.0909	114.648	113.204	131.169	100.594	66.3333	36.9288	76.7663	98.0276	63.1743
PEX2	151.844	90.4647	199.157	81.7924	89.1464	181.561	80.1847	142.415	77.7895	85.0733	89.6671	106.851	16.0238	54.4802	49.2931	67.5203	45.784	63.3685	60.3376	66.6629	32.1978	20.148	23.8314	42.6588	38.9117	47.0402
PPP1CC	1209.13	666.496	1354.51	928.093	1120.27	1228.07	871.864	1818.49	961.355	772.417	972.819	861.648	255.147	328.7	563.904	171.251	322.205	734.329	482.134	725.28	518.594	621.384	516.313	645.19	626.115	714.718
TLR1	561.569	403.438	556.895	272.363	501.032	652.277	472.877	570.517	570.919	396.299	487.9	274.25	139.283	159.63	357.147	104.478	166.785	265.966	165.692	402.648	320.93	166.763	243.434	310.505	257.416	345.416
NMI	1023.25	562.446	1239.74	628.095	634.439	1421.37	646.707	1184.47	1177.66	534.416	791.297	564.715	230.598	288.425	499.664	167.098	260.642	499.694	329.304	731.135	394.661	357.291	190.946	182.332	256.561	202.304
TMEM59	1264.7	609.582	1509	670.938	989.879	1116.6	780.542	1297.89	1141.14	697.434	887.625	742.706	428.019	341.086	664.202	216.347	239.221	502.213	506.817	742.639	536.979	547.198	492.679	489.201	558.768	556.52
GCH1	296.584	267.277	542.004	424.263	378.247	597.379	271.156	688.952	344.099	171.165	295.345	306.118	91.2121	158.677	193.293	77.3202	119.12	194.236	154.627	261.824	90.8777	78.9388	121.619	171.717	120.263	121.739
HSD17B11	1077.22	768.384	1468.3	504.386	798.777	1158.4	937.038	1207.96	909.76	736.777	918.839	522.35	369.163	271.188	807.175	241.595	383.359	548.354	407.799	717.268	542.98	268.95	210.149	309.031	340.585	389.208
PIK3C2A	123.002	70.1899	192.58	110.633	79.4611	87.3754	73.5995	133.117	55.3655	64.2447	60.1426	63.5481	17.9754	3.03149	40.1648	15.8627	35.0738	38.0816	19.3875	38.5186	23.9102	32.1334	26.3918	55.5351	36.9875	23.8868
AQP9	2525.26	1783.05	3616.71	1037.71	2031.21	3710.2	2077.54	3201.04	2242.9	2236.71	2427.77	1834.74	785.883	1000.91	1581.15	610.755	745.134	703.401	1181.97	1831.43	1800.12	745.269	798.252	1088.19	1060.02	1216.03
ARPC5	1469.77	1207.23	2454.28	1092.88	1616.61	2089.36	1375.15	1479.45	1624.45	1316.65	1312.1	1278.27	477.837	503.487	1324.64	433.193	526.843	1062.86	937.976	1200.75	747.121	877.212	633.304	746.53	780.052	1009.11
CD2AP	87.268	52.8997	115.647	75.0227	39.6785	33.9444	21.8862	85.7672	67.8674	68.6881	48.7105	69.078	5.95755	38.37	33.5467	6.72711	34.5015	25.9922	18.4418	20.4406	12.479	44.1189	3.44668	5.60266	8.87273	5.6574
BIRC2	360.736	229.61	501.801	318.36	307.951	492.508	165.793	538.217	265.913	139.598	258.066	312.117	187.252	106.795	82.7258	86.2067	176.35	157.363	193.969	139.078	89.7346	117.272	55.0485	99.0786	122.615	117.967
IDH1	221.192	226.625	320.14	198.546	202.037	290.413	195.232	330.467	249.938	201.065	224.764	205.078	170.201	120.393	179.943	98.0829	132.937	205.318	156.046	166.914	170.038	109.832	170.759	185.281	115.132	131.692
PPWD1	186.942	99.7273	161.931	114.713	95.395	128.13	136.934	193.557	85.1319	56.8389	104.28	90.0733	37.5942	90.8581	58.4215	64.2813	63.8523	64.4767	54.947	57.4185	67.9201	31.1002	1.96953	44.9196	9.08653	5.55263
CCP110	97.7657	57.9427	116.144	59.0723	11.664	74.4891	43.1913	93.9647	46.8325	44.9898	106.169	62.3296	15.8183	44.1731	13.8066	8.63728	50.4441	9.67151	11.9162	20.0297	10.288	9.19574	29.6415	7.07704	3.42081	5.13356
KLHL2	204.65	124.942	342.351	125.378	132.47	266.317	144.972	194.414	149.725	111.919	184.106	102.539	11.8124	26.0708	41.3058	24.0017	37.5265	52.9918	85.2104	135.072	123.361	54.3479	22.8466	55.7317	63.285	45.3639
SERINC1	726.244	377.502	1414.82	465.252	491.347	797.169	430.654	739.482	638.39	523.029	480.047	318.303	130.142	110.779	409.065	35.0474	94.266	192.826	180.256	242.822	219.478	168.933	120.732	180.071	132.343	173.703
GIMAP4	1309.87	918.13	1374.37	827.104	930.414	1104.87	708.686	1131.25	1190.46	643.002	962.48	748.142	683.475	315.881	601.901	170.337	290.074	844.645	599.026	879.663	553.173	415.048	392.528	505.91	533.112	518.909
ZCCHC6	459.774	431.637	655.046	463.861	415.739	494.079	412.448	866.359	454.83	366.676	551.423	347.827	161.778	153.22	302.947	125.905	144.874	296.895	209.29	374.915	293.114	192.697	245.502	240.816	343.15	367.731
KIAA0232	454.366	342.099	561.238	270.787	393.661	448.192	435.883	455.998	420.202	383.061	380.24	263.659	163.833	174.181	359.886	147.913	88.9517	250.049	273.316	279.902	242.817	188.461	196.461	275.808	248.864	348.035
LPAR6	389.684	175.063	625.514	508.281	168.608	492.194	166.47	430.671	217.692	257.164	141.161	254.848	116.789	53.7873	94.2503	69.3474	86.0902	83.2153	79.536	68.2037	104.119	85.1381	60.1693	75.1936	90.3308	69.8793
OSTM1	246.641	152.112	354.263	168.221	166.629	108.329	143.906	298.044	130.377	132.47	147.822	136.094	69.9499	37.5905	47.5816	63.1186	76.8517	134.192	54.285	78.3726	53.5359	97.5369	11.9157	13.3677	56.0158	64.0124
IGJ	397.955	595.379	507.757	603.706	263.482	313.986	214.504	294.251	233.369	171.813	415.928	112.943	77.6536	46.5117	94.8208	58.2186	111.19	152.326	13.524	273.226	80.9707	100.533	34.7623	65.8558	97.7069	71.2413
YPEL5	738.862	384.089	807.051	420.183	717.129	823.046	391.821	937.811	507.418	390.652	499.134	323.364	267.063	194.535	291.537	121.752	215.103	257.302	365.336	224.949	238.435	169.553	151.753	347.365	231.012	398.637
AGL	120.776	76.2621	278.82	123.616	102.997	120.482	75.3427	192.579	89.4976	88.9613	79.1297	103.758	50.6392	9.96061	46.0982	43.6847	46.1928	30.6264	32.8169	46.1197	26.768	31.1002	39.6861	3.93169	34.6357	15.8198
C5orf22	118.761	125.868	210.945	146.8	105.289	108.643	113.595	143.394	96.0462	96.7373	114.619	108.257	55.2614	47.9841	97.1029	66.3575	53.9597	90.2674	65.0663	77.2427	48.1061	41.5358	91.6818	68.0182	84.3444	87.6897
USP16	144.634	86.6568	204.617	158.021	137.989	166.788	132.479	162.97	93.268	110.716	83.7026	156.058	65.8412	72.4959	88.0887	91.2728	86.4173	87.1443	103.558	61.219	68.4917	101.98	44.8069	63.3985	75.6854	66.6316
GALNT7	183.337	102.609	301.155	102.658	119.452	240.649	130.252	175.817	119.165	97.015	127.641	107.601	11.0934	34.2991	82.1552	9.71694	51.9158	74.249	62.702	78.3726	59.7278	73.4626	13.7867	46.1974	44.1498	68.6221
CASP3	109.324	36.33	151.012	94.2189	51.1342	66.2125	36.2187	126.877	66.1806	34.1589	43.8395	68.3282	10.7852	8.83463	6.61806	14.2847	6.78584	12.5931	7.47127	9.14176	38.1991	20.4579	34.7623	27.6201	9.83483	6.286
CHORDC1	98.5079	88.2005	166.647	122.596	79.9818	99.3187	60.3322	120.882	66.5775	96.9224	74.0599	82.9499	44.8871	35.1653	66.8652	40.6118	56.7394	58.432	40.3827	74.0585	49.154	52.798	53.1774	25.1628	16.9972	50.288
TSNAX	207.726	157.258	375.358	180.833	205.787	223.258	160.369	306.486	166.989	124.879	224.367	161.963	104.771	84.9683	121.521	39.6983	136.371	125.931	135.05	110.831	87.4484	32.5467	38.1105	92.493	46.5017	118.386
STAM	128.622	82.7459	143.07	96.3518	93.937	103.509	115.822	98.614	98.8244	87.3875	96.924	72.6397	49.3039	65.4802	103.949	21.6762	40.3063	68.6072	74.7127	70.4634	45.9152	47.2186	50.7155	61.2361	55.802	76.2701
LYL1	214.936	465.497	218.886	245.192	303.473	264.85	248.108	330.344	308.578	264.755	290.673	220.356	499.202	498.377	671.163	439.421	302.992	464.535	527.15	307.841	538.027	620.041	448.758	378.327	647.709	726.766
KLRF1	167.962	103.741	490.261	164.79	385.017	394.237	182.837	339.154	172.248	173.757	215.519	217.544	54.5424	84.2754	123.233	41.6084	27.7974	137.315	85.3049	41.8056	64.6813	67.1599	53.7683	84.9245	92.7895	50.8118
COX7A2	855.503	343.025	858.918	523.397	777.636	1067.15	345.046	917.991	491.245	616.527	940.113	646.259	318.626	370.881	482.548	133.546	292.118	224.963	232.934	418.775	356.843	510.312	170.66	275.906	369.554	273.86
P2RY14	110.49	221.994	331.432	131.777	240.154	232.791	102.942	418.436	201.32	86.8321	160.546	142.655	42.9354	38.1102	38.3391	9.63389	40.2245	73.443	27.4262	92.4447	41.6285	40.296	39.1937	68.3131	101.448	75.851
C12orf5	80.2696	67.1024	73.2103	60.7415	73.7332	108.329	60.2354	88.9483	68.165	44.8046	85.6908	72.6397	27.8361	22.1732	53.515	16.8593	31.7218	72.2341	43.8819	57.7266	41.438	45.5654	43.3297	41.5776	30.6804	11.4196
RNF139	158.206	154.788	267.652	104.698	167.67	181.561	131.898	205.67	155.281	117.381	125.951	112.006	53.8234	49.1967	116.501	36.8745	93.1214	102.86	100.815	98.2996	48.8682	60.7539	9.35528	97.8008	63.0712	111.157
ZFC3H1	501.977	609.891	552.552	329.859	325.968	333.891	385.235	486.218	466.638	295.118	302.403	363.761	208.103	184.661	190.669	155.056	172.017	317.447	216.478	258.743	305.212	356.774	249.737	260.573	221.711	233.944
UBXN2B	304.749	319.766	387.022	162.75	200.684	245.363	172.668	269.537	254.503	265.68	254.289	135.625	32.8692	132.779	152.558	36.9576	135.472	125.528	137.036	199.475	182.994	112.415	172.334	63.2019	94.6068	101.624
TBPL1	331.47	199.146	452.167	201.699	219.742	311.89	166.083	265.132	244.084	169.961	195.538	193.269	59.3701	62.4487	223.645	87.2033	73.4996	155.953	147.723	132.71	90.973	74.4959	100.151	131.22	89.9032	99.0044
ETFA	163.508	138.219	209.704	161.452	228.49	152.435	114.467	193.802	133.453	136.728	119.888	180.99	72.3123	95.7951	135.442	42.6881	130.403	102.961	85.2104	106.209	103.357	113.759	103.794	104.386	104.335	79.8322
RPAP3	110.808	65.4557	119.494	51.7462	81.7523	95.5471	73.4058	126.877	98.9236	70.1692	53.7804	91.7604	51.7691	32.8267	39.1378	57.7203	53.0604	66.0886	52.0152	42.011	51.2497	49.6983	9.55224	39.5135	31.3218	54.2691
LRRC17	33.0834	27.2732	10.0509	15.0231	20.6203	6.286	47.0649	11.0115	42.1691	47.5818	21.5718	33.3674	81.865	63.7479	60.4754	96.4219	38.0988	28.813	64.9717	37.9023	67.1581	72.7394	58.9875	66.5439	61.6815	101.519
AP3S1	475.256	275.614	605.164	313.908	438.546	541.434	388.044	658.854	418.416	321.316	368.411	353.545	230.701	166.126	348.703	201.481	101.134	342.13	295.919	310.717	184.232	122.954	166.13	261.359	201.614	214.248
AHR	37.1128	75.2329	80.035	19.2889	51.3425	95.7567	60.9133	83.5649	29.7664	68.4104	63.1249	41.2406	1.43803	2.16535	33.0903	6.47796	16.1062	8.26108	4.44494	20.1324	5.9061	5.16615	3.24973	12.6797	28.5424	67.9935
GBE1	152.48	170.535	217.273	147.449	169.961	204.085	156.205	264.765	165.203	185.328	210.549	177.054	76.3183	141.094	150.732	136.369	71.8645	98.6292	106.3	161.162	146.128	10.229	17.0365	68.0182	98.8828	15.6102
ICE2	72.741	80.07	148.034	107.665	81.9605	93.8709	84.5426	101.795	87.3147	75.5384	127.343	89.8858	25.0628	7.88187	61.2741	19.8491	76.6882	62.4618	33.4789	88.1307	44.772	68.8131	55.7378	60.3515	25.0147	40.859
KIAA0907	484.693	396.542	619.186	366.953	347.004	377.998	377.004	521.21	317.111	266.051	369.703	393.004	174.207	106.882	337.521	185.452	178.149	332.458	214.019	244.054	201.95	356.464	259.781	207.692	222.994	234.363
AARS	150.678	149.334	174.96	168.221	127.471	97.5377	179.738	208.484	120.455	157.834	119.092	144.623	324.481	191.59	287.201	199.239	155.339	227.28	201.252	225.668	175.087	310.279	250.623	268.436	269.496	247.878
RSBN1	83.0266	80.8934	228.317	114.25	95.9157	103.405	79.1195	113.785	102.595	106.365	65.0136	83.606	17.0509	67.992	45.0713	31.061	35.8096	26.6974	42.9362	54.5424	46.2009	56.0011	17.7258	36.8596	28.4355	66.6316
VCPKMT	166.053	97.9777	165.282	102.936	77.2741	106.548	79.8942	203.835	65.8829	84.5178	81.9132	55.2999	23.8302	34.2991	55.7971	7.05931	53.8779	39.492	45.7734	43.9626	45.8199	54.0379	25.6039	27.915	48.9604	41.5923
CRYZ	67.8634	96.2281	74.6993	110.911	82.3771	77.7368	84.8331	137.888	77.4918	76.3715	59.4467	87.8238	86.3845	35.7716	67.0934	43.1033	32.7846	11.8879	49.9346	50.4337	36.4844	60.2373	32.3004	50.8171	32.2839	6.49553
TTC13	187.473	160.758	269.141	147.727	137.989	131.377	176.542	158.076	152.9	114.511	132.711	126.815	63.9923	60.5432	144.342	11.2949	34.1745	122.707	84.7375	91.3149	66.0149	98.1568	55.9348	65.5609	114.063	100.471
ZNF638	235.931	211.084	336.767	195.857	179.022	209.952	173.927	264.398	172.943	110.16	152.494	189.519	118.843	53.9605	191.696	100.159	73.0091	133.386	132.119	143.084	104.881	96.4003	85.9701	88.8562	40.729	43.6877
TFB2M	121.094	68.0287	138.231	109.706	92.0624	108.119	80.3784	114.03	71.6378	94.2378	90.0648	97.0092	72.1069	83.8423	52.2599	64.1982	61.9719	70.2192	74.1453	59.0619	61.633	49.6983	49.6322	49.8342	79.7477	73.9652
TOPORS	115.368	53.2085	159.946	76.9701	97.6861	95.0233	89.2878	118.068	87.0171	110.53	102.69	75.5453	23.9329	45.559	63.328	22.5898	11.5278	34.4547	73.6724	64.095	57.3463	75.3224	21.1725	37.2528	88.1928	33.211
STRAP	436.658	353.626	633.703	410.909	425.112	388.37	355.892	517.173	314.631	334.646	362.148	427.215	222.073	188.299	437.705	105.641	164.577	321.376	213.735	335.472	171.848	210.882	242.647	232.461	287.562	188.58
KRCC1	260.744	157.155	487.903	230.818	148.716	304.557	93.0646	375.614	151.61	158.297	141.758	108.913	67.3819	14.0315	67.664	31.144	46.2745	83.1145	66.5795	62.2461	51.726	39.7793	51.1094	70.0824	44.6843	14.2483
ADNP	254.276	194.823	309.841	135.115	228.49	127.815	181.578	212.399	199.732	164.87	125.653	177.616	69.6417	77.9526	153.813	57.0559	101.052	148.599	108.57	148.117	81.5423	85.4481	87.7427	101.634	125.608	118.701
SLMO2	86.4198	43.6371	125.947	58.2376	39.3661	87.2706	43.6755	69.9841	55.5639	41.7498	74.8551	53.7065	12.7368	5.88975	39.7084	6.0627	4.5784	53.9992	6.24182	29.3769	43.2479	21.8011	25.8009	6.88046	35.1702	7.5432
KDM3A	267.954	164.051	342.475	144.76	194.331	234.887	171.119	274.186	161.036	154.594	167.803	138.718	66.3548	78.9053	160.089	64.4474	76.6882	117.166	85.4941	111.55	79.0655	124.401	126.739	123.652	87.0169	135.254
ASCC2	80.4817	177.636	133.764	182.503	224.532	207.857	168.601	273.574	112.914	289.379	149.511	262.347	548.3	410.377	622.896	361.437	500.517	168.244	502.656	232.242	263.012	547.612	316.504	343.63	464.268	607.961
TVP23B	77.0885	43.5342	89.0932	83.4616	41.7613	45.9925	38.0587	83.6873	45.1457	50.9144	72.6681	50.426	25.1655	64.7006	5.70523	7.30847	7.03111	32.6413	4.44494	40.7784	47.9156	6.3027	3.24973	1.86755	22.6629	3.98113
ENOPH1	175.809	104.667	104.976	125.1	80.3984	143.53	117.178	102.896	101.702	93.9601	88.0766	126.627	50.9473	45.2125	117.756	33.9678	73.0091	58.835	32.1549	65.3276	77.0651	74.8058	56.0332	56.8129	94.2861	33.7348
UQCRQ	181.216	66.382	278.075	191.22	126.638	231.744	115.338	187.073	66.9744	132.748	147.026	177.054	48.0713	53.2676	103.379	40.861	14.8798	26.7981	65.35	70.4634	84.019	110.246	37.4211	98.3906	45.7533	71.6604
KANSL2	145.482	80.2759	173.347	132.055	149.445	140.282	159.401	190.988	133.75	63.2264	104.678	64.8603	13.045	14.7244	80.4437	29.5661	50.3624	77.6743	16.172	61.7325	68.587	50.215	71.5925	90.8221	111.283	31.0109
GLO1	314.398	236.196	371.511	329.024	297.849	230.382	201.624	381.976	239.322	206.435	243.453	259.816	130.142	127.669	211.664	47.2559	114.705	245.414	199.171	215.294	144.985	201.48	138.754	186.362	164.52	132.006
DBF4	66.803	26.1411	34.992	43.8637	49.8845	51.3356	34.2819	43.0671	39.0932	35.2698	43.7401	23.8071	8.62818	16.0236	22.935	25.9949	12.1001	17.2274	3.02634	24.1383	35.1508	30.4803	21.5664	14.5473	23.4112	7.01936
FARP2	28.8419	57.634	67.9987	65.8419	66.3391	14.2483	43.5787	57.9938	38.7955	26.4755	41.9507	57.5494	73.0313	63.1416	77.3629	84.9609	87.3166	71.8311	81.2383	62.657	91.8303	85.5514	108.226	82.2706	68.2024	65.3744
TAF5	93.5242	53.4143	127.436	50.5406	99.9773	91.7755	86.9636	133.973	70.4471	65.7258	93.047	85.9492	16.7428	38.37	80.6719	35.4627	73.7449	51.4806	19.1983	13.1477	15.3368	41.4325	39.0952	12.2865	5.02432	68.8317
HEXB	692.736	452.324	548.953	474.155	529.463	568.778	528.658	838.096	574.987	376.674	510.069	554.218	256.277	303.669	433.597	210.7	207.663	485.389	416.027	502.899	325.312	318.441	318.375	319.352	397.455	317.757
WDR11	186.306	133.381	207.098	122.132	146.529	94.709	106.526	195.882	105.571	102.292	101	165.806	13.5586	35.9448	136.241	55.0626	56.7394	57.4246	78.6848	77.6536	49.2492	29.757	51.7987	100.258	96.6379	83.1847
HIST1H2AC	1947.47	1039.68	1926.05	585.529	2086.19	1563.75	1120.36	1778.6	1531.28	1105.95	1653.37	782.728	599.453	523.408	1163.3	499.965	542.131	713.979	736.346	870.624	907.92	369.38	528.327	413.909	833.93	880.982
CHSY1	213.027	143.262	320.14	119.165	207.765	227.344	176.445	252.897	163.517	165.888	208.958	143.124	97.067	52.4881	131.106	76.4067	84.4551	155.752	61.8508	196.496	64.6813	97.3302	88.7275	91.9033	74.4026	119.748
ZFAND6	381.625	208.82	631.842	291.837	290.351	479.831	244.815	448.657	277.324	299.469	322.285	225.98	138.975	140.834	274.193	69.8457	126.478	158.774	143.089	217.656	142.032	119.028	172.137	186.755	170.399	180.618
RAP1A	932.803	698.194	1571.66	452.64	909.064	1045.68	971.417	1242.22	898.449	1107.25	975.006	508.478	273.431	309.039	979.245	136.951	267.101	581.197	434.658	740.174	439.528	318.648	331.374	322.202	285.638	473.44
NAA50	287.889	122.369	268.769	179.721	135.49	127.92	141.098	232.709	157.663	103.865	118.496	67.9533	28.5552	76.1337	120.038	58.966	43.1678	100.342	55.2307	100.662	61.1567	46.392	26.5887	53.8642	42.2256	47.7736
SOAT1	96.9174	100.962	153.121	69.5513	68.3178	77.3178	93.3552	100.327	108.449	104.976	116.905	85.7618	69.539	71.2833	105.661	36.8745	39.4887	64.2752	39.3424	67.9982	48.3919	54.0379	39.1937	57.1078	39.5531	43.2686
CTC-428G20.3	130.319	130.294	234.521	120.741	146.425	141.016	126.862	197.228	118.966	133.488	115.414	152.684	59.4728	81.5038	128.025	46.0101	114.623	62.1596	83.6972	77.7563	88.401	98.8801	86.9549	12.5814	96.8517	98.8997
IMPACT	61.077	63.3974	67.006	49.8915	66.9639	26.6107	50.4544	43.9236	43.062	57.8572	37.6761	25.213	4.51952	3.89763	18.7131	6.72711	17.2508	35.8652	17.0232	40.7784	24.0054	8.36916	18.0212	45.411	34.1012	2.72393
MFF	169.658	184.326	194.193	167.294	155.069	196.647	127.54	178.631	180.384	180.515	183.012	184.739	106.311	48.8503	127.112	88.7812	55.9219	159.278	87.1018	158.697	108.024	107.766	99.363	184.101	36.6668	130.749
SLC35A5	111.975	59.1777	120.363	40.618	49.1555	66.7363	41.3513	52.3657	49.7099	54.8024	56.7627	49.4888	2.97878	8.22833	12.0951	16.7763	5.96827	19.1415	7.28213	34.8209	20.0045	35.7497	60.6616	2.35901	37.0944	8.69563
HDAC5	167.22	174.549	186.004	138.361	157.881	174.436	212.083	207.995	146.451	180.237	212.239	139.562	377.585	275.432	270.77	206.381	137.025	257.302	212.884	219.094	316.167	276.906	306.262	286.522	302.956	300.575
CLEC2B	85.3594	92.626	338.132	241.297	157.672	298.585	55.3933	182.301	126.408	126.082	103.982	140.406	104.052	48.9369	40.1648	12.5407	31.967	49.6672	33.9517	65.0195	52.2023	12.1921	20.2862	10.3207	55.6951	5.3431
GTPBP6	85.5715	64.6324	81.524	97.9283	64.3604	116.605	96.3573	103.141	113.41	79.2412	115.812	83.5123	164.86	204.409	120.837	117.849	163.596	105.379	162.76	142.776	94.5928	179.782	140.034	120.703	127.318	162.912
CLEC7A	1659.05	1597.39	2097.41	422.779	911.98	1961.86	971.029	1729.41	1358.64	1066.89	1366.68	932.319	485.232	365.338	929.609	260.281	395.541	608.297	422.742	967.588	801.991	481.382	719.865	793.12	709.07	614.875
CSRNP2	102.961	127.618	143.07	94.0334	105.601	112.938	110.302	118.312	116.783	86.3693	108.853	128.596	49.9202	64.3542	134.187	54.2321	25.6717	71.0251	69.4167	51.8718	93.4497	68.6065	31.3156	71.6551	71.1956	93.6613
LIMA1	183.761	178.048	261.075	284.14	186.416	228.601	144.1	221.576	164.608	157.186	199.415	179.772	133.429	126.37	182.339	126.985	104.077	168.647	113.299	172.05	124.6	87.6179	75.2362	112.643	112.566	139.235
CD48	1683.54	910.925	2102	1089.17	1362.82	1840.64	997.854	1437.24	858.066	944.045	954.925	1176.39	608.286	467.802	639.442	443.076	733.525	748.131	887.852	637.047	744.264	887.234	542.803	800.984	883.424	768.777
ASUN	56.0933	48.2684	104.852	94.1261	100.915	19.1723	50.067	53.3445	81.9568	58.8755	51.3946	65.985	8.21731	32.3936	25.103	25.3305	41.1238	24.1788	49.5563	25.8845	25.9106	19.0114	24.7176	8.05997	48.319	2.09533
CSNK1G3	81.0119	45.6955	80.6554	73.0753	70.2965	105.081	51.4228	58.1162	82.3537	83.5921	68.5924	56.7996	9.14176	18.9685	24.4184	40.0305	18.1501	22.3654	16.5503	32.0475	60.0136	35.4398	22.0588	69.1978	40.6221	72.8128
MICU2	250.458	173.416	588.785	183.986	145.488	260.45	111.174	299.023	144.069	210.508	150.506	120.816	45.5034	41.5747	91.8541	13.122	42.6772	43.9248	48.3269	77.0373	38.1039	50.8349	32.3004	24.6714	51.4191	47.564
ASCC3	70.0901	114.033	168.26	138.732	91.4376	120.167	64.8838	125.531	84.4373	98.311	90.2636	82.9499	35.4372	73.5353	103.379	53.8999	32.1305	54.3015	50.8803	60.3972	74.3978	57.6542	19.7938	18.7738	39.9807	57.2026
TM9SF2	1110.31	811.507	1277.58	692.917	1028.93	1088.21	810.176	1387.81	889.817	893.315	1027.2	852.462	383.44	442.511	1040.63	265.928	317.953	672.472	442.224	800.88	610.329	485.618	544.97	652.562	787.535	715.87
MAT2B	1145.41	861.936	2009.69	954.059	1049.66	1181.98	894.912	1461.71	890.61	790.654	921.126	933.35	536.796	419.905	782.871	480.947	509.674	793.869	580.773	743.153	523.928	558.047	481.452	655.806	752.044	687.793
TIMM8B	186.306	108.372	244.944	183.245	144.759	284.651	127.056	231.363	111.029	122.009	175.358	170.492	66.8684	91.1179	85.3502	120.507	123.862	84.2227	122.945	95.1154	75.2551	121.921	77.6981	90.0357	95.5689	76.1653
DNTTIP2	252.473	173.828	161.931	272.827	272.646	178.418	169.666	306.486	205.983	148.022	207.964	239.383	108.674	113.464	143.315	81.7219	95.9829	181.24	136.091	240.767	92.0208	135.25	82.7204	87.9716	112.138	118.491
CCBL2	186.73	166.727	262.813	105.254	196.518	179.989	153.881	170.189	195.764	181.811	167.206	136.375	111.55	72.4959	171.385	150.737	107.184	132.278	81.8057	123.671	82.7806	90.8209	94.9315	132.891	85.0927	110.005
ZNF83	70.6203	39.1088	43.0576	61.5761	55.0916	30.1728	17.4315	33.6462	41.7722	31.0115	30.0216	27.4625	3.49236	3.63779	1.14105	32.6389	1.47163	9.873	20.9952	2.77334	0.857337	13.9486	15.3624	10.1241	38.8048	20.8486
TAF2	111.762	92.9348	254.251	126.491	138.302	109.9	80.9595	189.03	96.84	125.342	59.8444	107.507	60.6027	51.3621	59.6767	35.1305	7.68517	61.8573	62.2291	49.5093	69.1585	86.7913	31.0202	36.3681	41.9049	56.7835
FAM60A	292.449	212.525	349.548	231.374	227.136	200.838	317.253	276.144	173.34	191.623	276.656	223.543	180.267	214.976	159.062	49.9135	125.906	201.389	112.353	182.732	104.786	229.584	93.3559	129.942	138.115	127.291
RAB9A	174.218	112.592	152.873	93.5697	140.176	113.043	140.614	160.401	160.838	108.401	105.076	96.2594	51.05	63.5747	97.217	14.1186	79.7132	105.077	82.846	135.38	71.6353	33.8899	56.2302	93.4759	69.3783	23.6773
DMXL1	100.417	6.17507	66.3856	41.7308	32.2843	33.5253	51.8102	74.0216	44.3519	37.3989	13.8179	51.0821	1.33531	11	0.798732	3.82033	22.565	10.8804	1.22945	11.8124	8.09707	1.54984	24.7176	2.85048	16.5696	19.4866
DMTF1	294.357	148.305	345.702	321.791	213.389	239.811	308.634	275.899	247.359	264.107	150.406	170.961	177.597	120.653	99.385	150.654	62.7895	242.594	99.68	164.757	41.819	190.011	70.5093	179.973	110.749	118.701
GPR65	169.552	188.031	519.421	226.552	248.069	426.295	141.485	466.642	163.417	147.837	194.444	144.061	63.7869	85.1415	65.9524	80.6423	60.7455	71.7303	64.2151	147.603	51.5355	49.3884	36.1409	75.1936	73.5474	72.289
CSGALNACT1	131.485	70.2928	332.3	94.3116	130.908	180.827	154.462	158.076	84.3381	89.9795	165.616	117.817	24.3438	52.5747	38.4532	13.2881	65.8145	58.9357	35.2758	44.168	65.6339	37.8162	32.2019	55.83	2.03111	104.452
CPOX	171.461	65.7645	131.034	79.474	40.3033	79.2036	53.166	99.4704	70.1495	71.1875	84.299	103.008	25.8845	4.67715	24.1902	38.1203	57.0665	38.8875	19.1038	56.8022	44.9626	11.8821	33.7775	61.9241	5.87952	46.0973
MAN2C1	78.9972	161.787	138.851	89.3966	121.327	134.625	130.833	131.526	101.503	163.389	125.057	127.94	253.504	185.354	192.837	157.547	255.736	136.006	191.794	198.551	229.195	208.919	169.872	154.81	233.791	126.558
PIGB	323.305	196.676	253.258	115.362	206.307	270.298	136.643	240.54	313.44	173.016	231.126	105.07	112.474	78.6455	131.905	91.8541	95.247	155.55	116.798	122.232	150.129	146.512	78.289	96.9162	103.159	113.043
ANKRA2	172.203	126.589	280.681	148.098	111.121	133.996	118.921	135.197	166.493	126.545	94.2399	80.2318	49.7147	70.7636	97.7876	28.1542	48.2367	71.7303	86.629	91.1094	52.3928	82.5551	63.0251	80.3048	74.5095	73.1271
DHX29	98.0838	46.4159	149.771	98.3919	104.351	77.0035	57.1365	96.6564	51.992	77.6675	68.5924	73.8582	11.2988	36.8109	72.6846	30.3135	25.2629	55.2082	36.7889	39.9567	26.1011	43.7056	56.5256	24.0816	36.453	56.7835
NECAP1	134.772	60.4127	275.593	139.01	104.768	167.522	146.618	104.12	184.552	141.357	169.791	113.505	36.2589	41.5747	117.071	44.4321	26.5711	19.8467	65.9175	121.205	58.2036	27.1739	73.8575	97.8008	63.1781	76.2701
DDX50	163.19	32.8308	185.632	172.209	126.638	34.2587	33.1198	174.716	89.8945	82.111	90.7606	116.973	21.9813	8.92124	21.6799	9.71694	22.3197	77.372	32.2494	29.2742	23.7197	19.1147	14.3776	80.5997	9.19343	17.6008
MOAP1	140.498	69.6753	146.297	78.8248	117.265	63.8029	86.0921	150.123	108.35	110.901	65.0136	109.85	63.8896	18.0157	71.3153	43.3525	46.3563	57.1223	54.947	70.0526	49.6303	63.5436	63.6159	85.7109	57.7262	57.6216
ADCY7	372.506	408.789	579.602	322.533	390.849	265.374	316.865	496.496	300.641	274.938	309.461	214.545	195.572	105.756	248.976	83.2168	161.062	285.712	266.696	238.405	111.644	160.771	227.284	187.148	201.293	253.221
WDR26	517.564	430.299	648.221	410.446	433.86	477.212	420.679	528.184	422.385	278.27	370.598	376.227	289.455	174.787	454.136	272.074	183.954	289.238	313.699	337.012	216.716	287.341	233.291	232.56	304.559	377.893
MTHFD2	91.1914	44.6663	195.062	156.166	84.6683	170.665	77.0858	225.98	90.0929	73.4092	79.3286	51.7382	10.9907	4.15747	26.7005	12.9559	6.05003	46.1411	33.5735	56.1859	7.52551	62.8204	33.4821	59.2702	9.40723	41.9066
NDUFA4	277.285	100.036	441.495	349.704	71.1297	416.971	151.847	326.062	92.9704	286.972	182.217	209.015	14.483	100.905	84.8937	12.2085	119.856	5.54097	11.9162	44.6816	123.266	117.168	5.71165	65.8558	69.9128	145.416
ITK	438.461	367.622	916.618	764.879	497.804	414.142	355.214	533.812	374.56	499.053	405.49	506.697	367.622	173.228	325.997	166.268	177.495	352.808	277.95	223.614	180.136	358.117	231.814	331.245	313.646	226.401
PELI2	167.114	83.2605	234.645	105.996	214.535	205.866	187.195	198.207	149.03	169.961	147.822	74.2331	10.5798	10.0472	100.64	69.0982	57.8023	110.517	82.7515	159.416	104.69	9.91901	22.3542	91.1169	66.3851	93.4518
RPS15A	2938.27	1078.68	4090.72	4067.08	2315.31	4530.42	591.314	3855.61	809.15	2165.9	2556.61	3201.3	688.2	749.038	662.377	288.269	883.467	344.95	435.698	711.825	937.45	2320.74	276.326	984.987	1273.82	994.759
CNTN6	35.5222	11.218	4.83933	16.1359	5.51958	6.80983	44.0629	5.38339	12.6011	22.032	7.15746	28.3061	51.7691	66.2597	23.2773	42.2728	65.3239	48.8613	40.1936	44.5789	42.4858	30.067	17.4304	37.1545	74.5095	69.8793
USP32P2	212.179	120.208	345.329	124.729	93.3121	196.542	267.767	168.843	157.365	132.47	165.019	95.1346	67.8955	81.7636	84.3232	58.5508	87.8889	80.1929	78.874	88.2334	90.2109	95.1605	55.7378	69.296	25.2285	91.8803
PCF11	128.728	85.7305	201.639	125.192	103.935	122.682	126.765	231.975	115.791	84.7955	146.629	121.754	90.0823	82.803	70.1743	84.3796	108.41	87.0436	48.0431	89.1578	58.9657	45.7721	58.7906	62.4156	52.7019	64.641
ICE1	128.94	93.9639	179.427	112.859	81.0233	97.1186	110.98	136.542	107.457	95.3487	102.093	104.601	36.8752	56.0392	88.3169	28.6525	51.507	82.1071	13.0511	82.9948	57.6321	80.7986	65.1916	80.7962	100.059	76.8987
EIF3E	832.811	406.422	1096.05	699.223	590.803	800.312	365.189	750.127	393.313	385.838	444.956	489.451	329.103	229.873	266.32	95.9236	219.518	348.577	257.617	469.311	305.307	399.963	189.568	313.749	297.611	282.451
ZIC4	14.421	6.27798	10.5472	25.9658	15.9339	5.44786	15.3978	6.85159	4.46496	26.4755	5.96455	8.34185	34.2046	42.9605	25.2171	23.7525	54.205	26.2944	40.2881	57.5212	35.3413	14.0519	24.6192	54.4539	25.1216	23.1534
PARP8	587.018	451.809	775.161	350.539	553.624	528.443	410.22	599.881	407.006	379.543	546.353	357.294	191.463	220.866	544.735	181.881	171.69	322.283	219.126	358.48	446.006	247.975	195.575	242.978	222.032	309.061
BBS10	51.1096	30.6695	66.7579	35.703	31.4512	31.6395	35.7345	31.9333	26.4921	28.7898	30.3198	37.2103	1.43803	2.68503	20.1965	24.9152	30.0049	3.52607	1.22945	15.921	22.005	23.661	0.787813	18.7738	29.1838	8.38133
WDR47	113.141	88.5093	169.376	72.7971	61.4444	96.5948	77.2795	88.5813	81.4607	114.048	91.5559	60.3613	24.1383	40.3621	77.8193	41.9406	20.3575	63.973	76.7934	55.6723	59.9183	31.2035	36.8303	57.3044	45.7533	36.0397
RPL9	2588.03	574.384	4562	3065.08	1179	3487.05	482.561	2110.53	506.624	1987.88	1441.53	1859.95	432.231	270.669	570.637	221.995	313.62	159.278	167.584	249.909	325.883	1069.5	172.334	254.184	370.73	370.455
CD53	4586.5	3932.49	4819.6	2945.17	4559.59	4897.52	4391.47	5522.99	5432.56	3044.68	4762.1	3336.27	2060.49	2105.24	4402.27	1570.41	1716.33	3320.15	2514.6	3629.38	3667.88	3632.42	2652.47	2695.08	2227.38	2623.67
CLIC1	1698.81	1244.58	1929.03	1189.51	1828.44	2287.58	1280.53	2288.8	1375.9	1204.73	1584.88	1119.68	823.58	996.667	1092.21	511.26	809.886	860.059	904.308	1108.82	1414.42	1342.79	718.092	943.606	1029.98	991.721
AGPAT5	109.324	80.3788	169.252	93.0133	113.62	104.243	68.0795	142.415	68.5619	67.4847	92.8482	92.8851	49.7147	12.9055	37.4263	14.8661	81.1848	76.7676	17.9689	102.614	40.4854	50.215	22.7481	63.4968	36.6668	42.64
ZFYVE16	159.797	45.1809	265.294	82.3488	79.1487	197.799	50.8418	169.087	94.3595	87.8504	97.8187	64.2042	12.9423	55.0865	6.73217	56.3084	9.97437	10.9812	24.9673	31.6366	38.7707	15.2918	5.12079	65.8558	4.59671	36.0397
PPA2	145.906	66.382	176.946	103.214	121.951	137.454	128.315	146.453	79.6747	141.727	86.2872	135.625	77.0373	89.9053	86.7194	19.683	58.7834	83.9205	74.2399	91.1094	83.2569	31.8235	24.6192	69.6892	56.0158	103.09
SRP19	111.656	118.767	210.076	111.097	114.766	142.168	114.37	223.288	126.606	133.21	99.0116	118.848	30.1986	57.8581	122.776	40.6949	101.215	66.1894	55.0415	82.4813	101.356	35.8531	81.6372	79.3219	40.3014	104.662
SLC35G2	56.8356	67.9257	58.9405	50.9116	37.179	72.3937	65.7554	65.4572	41.5737	56.8389	66.803	55.3937	107.236	101.685	54.3137	105.89	108.655	83.719	67.336	89.8768	70.3969	111.485	66.8657	88.8562	71.3025	108.224
NPTN	831.644	380.384	1283.66	386.427	586.429	581.559	546.283	777.778	604.059	360.936	490.087	310.804	168.66	269.976	497.496	166.434	169.155	344.044	204.089	342.354	179.374	137.006	165.933	166.802	244.909	182.189
ADM	369.219	509.34	545.107	230.261	222.033	761.339	399.374	486.83	495.114	349.272	455.493	345.765	142.776	194.795	220.45	235.947	231.454	136.006	121.243	437.88	190.615	277.009	257.221	246.32	184.617	187.008
NRBF2	488.828	235.27	551.187	126.027	289.726	454.478	306.6	335.85	290.917	287.527	379.843	186.145	127.676	110.866	245.781	96.6711	92.1403	142.957	156.424	339.991	161.56	117.995	96.5071	176.435	98.8828	97.2234
MMADHC	608.968	291.669	694.009	301.296	439.588	506.651	357.442	465.296	401.946	291.138	348.926	405.658	227.517	200.165	310.364	96.6711	146.918	328.529	164.463	479.172	186.614	223.074	143.382	213.098	182.051	209.324
USP8	88.5405	100.962	162.8	77.9902	76.6492	76.4796	77.4732	123.451	81.0638	73.2241	85.3925	63.8292	24.6519	48.3306	66.1806	36.9576	44.8029	44.9322	40.2881	67.4847	49.6303	37.2996	58.6921	46.1974	63.1781	80.2512
PTPN4	157.464	142.953	165.282	239.998	197.872	175.065	120.858	159.544	134.246	134.599	141.459	206.109	89.1578	86.1809	139.892	103.98	114.051	91.2748	100.815	122.849	78.875	130.187	113.544	129.451	95.3551	158.407
ABHD3	687.859	312.767	1356.87	345.346	209.119	495.756	300.983	728.226	189.017	360.011	534.126	230.385	65.2249	34.992	93.4516	82.5524	47.2556	100.543	50.0292	98.9159	71.921	79.5587	71.3956	44.3298	69.2714	86.2229
LAPTM4A	935.348	709.104	1181.91	528.312	821.063	1063.07	587.828	1283.33	807.066	723.169	775.491	589.835	329.925	467.802	724.564	191.764	324.167	665.823	446.385	635.506	421.238	439.536	355.501	495.884	513.122	635.305
ERV3-2	287.465	201.719	362.205	146.429	147.883	142.168	216.053	331.69	206.48	51.0069	251.804	141.718	56.0831	10.0472	136.469	40.6118	36.4637	98.5285	43.8819	203.481	86.21	73.566	64.6007	109.006	36.8806	95.0233
SAMD9	108.263	46.9305	115.027	86.8928	62.5899	106.233	70.9848	72.6758	131.27	38.4172	56.9615	59.7989	46.2224	39.5826	43.9302	31.8084	21.9927	55.7119	34.8975	28.0416	35.5319	27.6906	67.4565	55.5351	5.98642	11.21
RPF1	248.231	178.665	368.657	231.652	173.815	217.181	151.17	258.892	152.602	228.837	138.576	154.184	124.903	82.803	189.185	79.1474	125.742	140.64	60.3376	107.441	118.598	179.059	121.028	87.6767	65.3161	90.7279
SSFA2	140.392	97.2573	268.148	97.2791	81.0233	126.977	82.6058	101.306	140.2	107.938	133.507	78.8258	34.8209	63.3148	80.2155	21.5932	42.5137	24.884	59.2028	70.5662	31.4357	35.1298	58.9875	58.0907	57.0848	88.3182
EPM2AIP1	227.342	176.504	267.28	222.842	180.272	188.475	146.715	195.637	159.349	217.636	188.082	211.077	73.7504	131.22	226.954	45.5949	71.4557	185.572	121.148	77.2427	123.171	141.139	91.9772	146.357	122.401	147.092
NDUFB5	348.86	177.945	427.846	239.628	303.785	320.795	222.832	422.474	307.388	236.057	235.5	250.818	145.446	182.496	211.892	183.791	84.7004	221.538	212.317	227.209	121.456	219.665	155.593	186.755	194.879	157.255
CORO1C	480.451	482.684	392.234	233.6	420.009	317.129	448.57	441.316	375.354	207.175	414.735	292.808	200.708	313.023	257.192	222.742	167.193	310.999	174.487	308.971	246.627	200.86	269.531	216.833	279.865	244.106
PTGS2	260.32	59.5894	221.864	47.8513	71.5462	158.407	132.673	137.766	148.435	66.4664	97.421	55.6748	2.87606	24.0787	11.5246	17.1085	12.8359	55.6112	33.1952	40.0594	43.7242	57.0343	21.9603	51.4069	50.0294	50.0784
PTX3	37.643	17.5989	35.8606	28.3769	17.496	26.506	44.8376	31.1992	37.6049	32.6778	27.0393	36.0855	1.33531	18.7086	17.8003	9.46778	26.244	32.2384	18.82	20.8514	11.8122	3.09969	13.3928	10.8121	0.748302	1.36197
HLTF	127.032	114.239	120.363	109.613	109.975	115.872	125.119	166.273	107.953	77.6675	120.385	69.453	26.2954	9.52754	60.1331	81.2236	103.995	61.8573	70.3624	46.0169	38.9612	67.4699	53.4728	83.057	86.91	114.405
SLC25A32	88.0103	42.505	188.361	84.2035	70.5048	56.2597	71.1785	113.541	93.7641	57.0241	84.1996	103.476	7.29286	63.055	35.8288	50.9101	7.68517	44.8315	28.3719	41.7029	51.5355	35.8531	8.37052	60.4497	20.9525	31.849
ARMC1	111.869	83.1576	134.633	115.27	78.9404	126.139	84.93	73.1652	98.1299	90.7201	73.364	98.3214	51.4609	61.8424	53.7432	86.2067	73.4996	72.1333	64.1206	74.6748	59.1562	63.647	75.5316	51.2103	83.703	72.6033
NEMF	111.55	52.6939	228.565	87.171	66.3391	89.785	87.4478	119.536	86.6202	87.4801	76.7439	79.0133	11.7097	25.9842	27.7274	18.1051	18.0683	47.2493	65.6337	53.3098	55.3459	25.2108	36.7318	67.1336	18.9214	49.5546
NAA16	119.503	74.2037	198.909	116.753	106.955	113.777	119.696	152.693	77.5911	94.7007	86.6848	77.6074	80.8378	48.8503	90.3708	44.266	48.0732	70.7229	47.6648	50.2283	39.0565	93.8173	39.1937	12.8763	82.3133	61.1837
ARID5B	185.352	172.696	180.172	169.798	204.12	163.96	115.919	200.776	132.56	194.123	131.817	174.054	149.35	67.8187	112.279	160.703	106.693	98.0247	81.9003	98.4023	55.4411	195.487	86.1671	120.506	73.5474	75.1177
HDAC2	189.805	166.315	190.471	133.724	157.777	153.797	151.654	235.279	95.947	150.244	140.962	219.138	77.9617	179.724	78.0475	55.3118	83.7193	88.1517	136.091	156.334	84.1143	48.5618	65.9794	59.4668	55.9089	135.044
PPDPF	97.7657	151.701	142.946	110.169	105.289	106.652	107.494	140.213	47.7254	105.254	105.672	104.133	181.911	248.582	207.442	212.527	216.248	128.55	125.026	100.251	160.703	121.714	246.783	196.388	228.874	180.199
PTGER2	132.334	119.693	190.347	110.448	84.1475	101.833	79.1195	115.621	93.8634	70.447	66.306	69.3592	51.9745	27.6299	85.5784	28.1542	62.626	39.7942	57.9733	87.5144	30.9594	39.1594	60.1693	77.5526	35.5978	4.29543
GNG10	626.146	359.183	1264.43	363.893	293.892	1380.2	274.061	364.358	431.017	742.054	626.079	351.858	50.9473	97.7006	166.25	61.4576	200.223	68.305	110.84	280.724	184.232	97.4336	30.9217	154.024	122.828	174.96
CCDC109B	368.795	232.594	440.503	274.218	264.211	296.699	270.285	422.229	266.905	314.836	295.842	300.026	267.679	153.653	304.773	106.886	144.874	264.254	232.934	262.132	185.185	234.13	106.65	158.545	154.899	74.9081
NMRK1	218.223	164.257	136.618	148.654	134.969	173.913	105.557	311.136	88.7038	122.102	106.169	139.562	78.2699	61.929	84.5514	89.6948	91.895	76.2639	90.6956	80.7351	62.2046	97.3302	65.6839	35.975	74.5095	94.8138
ZZZ3	116.64	53.3114	149.895	72.3334	69.3592	78.8893	34.4756	85.6449	61.1203	82.759	61.0373	78.9196	53.9261	11.6929	22.3645	18.1051	46.6016	53.5963	26.3859	43.1409	36.1034	12.2954	25.0131	65.7575	55.3744	9.63853
TTC27	17.9202	20.5836	14.518	33.0137	18.4333	14.2483	43.8692	67.5371	26.5913	14.3486	15.7067	11.5286	35.9507	87.3935	49.6355	102.9	78.4051	41.2046	58.1625	71.3879	11.0501	63.8536	44.0191	85.1211	85.5203	89.0516
CSF2RB	2111.72	1589.26	3565.96	929.206	1958.72	2526.13	2063.11	3026.2	2174.43	1797.18	2420.52	1321.86	556.825	687.109	2034.37	535.428	642.529	1539.99	1167.32	1719.47	1101.39	617.045	708.343	849.54	1227.43	1404.82
ZNF143	153.647	134.102	214.047	104.512	112.891	103.928	123.473	157.709	132.659	110.438	119.788	79.4819	66.8684	32.0472	123.803	39.4491	76.1159	93.8942	91.7359	95.1154	80.5897	56.5177	77.8951	62.7105	98.9897	68.5174
KAT2B	361.691	317.501	328.95	440.955	272.126	289.575	232.419	396.046	257.38	244.481	357.078	822.001	35.6426	49.37	72.6846	14.8661	495.693	148.095	98.1669	129.525	83.3522	82.7617	80.5539	76.5697	147.522	106.652
TMEM106B	79.1032	29.3316	94.9252	43.8637	53.5295	45.1544	35.444	63.2549	49.1145	34.1589	47.4182	55.2062	30.5068	42.2676	26.1299	3.73728	17.5778	36.5704	11.9162	30.8149	32.6741	26.6573	15.7563	39.1203	5.77262	15.1912
CDKN2AIP	117.382	69.8812	122.969	95.9808	68.9427	108.538	72.1469	148.777	74.0191	76.3715	71.6741	58.4867	54.337	30.5747	72.114	24.3339	49.3813	57.0216	38.775	57.3157	39.9138	10.5389	53.4728	56.7146	61.5746	77.0035
ATP10D	90.4491	53.0027	98.896	64.08	86.2304	108.329	87.1573	95.7999	78.3848	72.4835	93.1464	68.8906	24.2411	7.62203	67.4358	18.3542	71.5375	71.0251	31.1145	68.7173	58.0131	14.7752	47.0719	40.2998	47.9983	77.4225
SLC5A5	94.1604	153.245	62.539	97.3719	91.8541	112.834	133.351	98.7363	120.455	139.32	107.66	98.79	175.029	85.8345	150.276	181.798	154.194	187.889	163.328	156.54	185.28	160.357	151.063	118.934	150.195	153.274
UBA2	209.528	94.4785	271.623	152.086	119.973	127.291	89.772	244.822	112.616	142.653	107.163	117.442	50.331	36.5511	85.122	6.14576	49.9536	124.319	86.9127	81.2487	43.7242	56.621	40.7693	89.2494	90.2239	90.204
ACTR10	177.081	150.054	365.307	193.353	250.88	289.994	150.588	245.434	209.258	218.191	220.191	188.582	123.054	145.165	159.176	69.4304	129.994	163.408	139.401	216.629	170.61	111.795	81.9326	136.823	95.7827	124.148
LYRM1	222.04	160.449	329.446	171.931	208.494	206.809	158.045	304.284	199.435	183.477	208.958	148.654	150.685	91.984	217.597	58.2186	73.9084	134.394	109.137	161.881	155.654	130.497	63.0251	94.7537	133.625	118.072
RPL27	2391.34	802.862	3395.35	2934.7	1353.44	2448.61	828.091	3065.6	990.725	1265.82	1847.92	1741.48	614.963	485.385	728.9	322.652	412.71	581.499	490.551	843.096	932.687	1613.08	517.495	959.824	1175.48	915.555
COPS4	191.078	103.329	235.142	189.736	132.47	188.58	116.016	228.305	120.455	98.4961	95.0352	128.971	18.0781	57.4251	88.6592	78.3169	72.6821	111.827	99.2072	133.839	83.8285	65.5068	65.8809	121.194	67.2403	67.4697
CNIH1	267.106	197.396	428.218	216.907	193.394	238.973	193.973	266.845	209.952	185.606	180.627	161.495	93.7801	127.929	153.471	90.8575	70.7199	151.42	82.5623	212.726	75.3504	177.819	106.256	158.152	126.891	160.083
CNTRL	144.634	146.555	206.974	143.183	203.912	161.55	193.78	215.458	185.842	121.639	63.8207	164.681	138.667	53.0078	115.246	41.0271	81.0213	139.129	114.717	85.7682	101.452	142.792	70.8047	112.446	71.6232	23.0487
FOXO3	401.454	607.524	365.803	553.35	639.438	280.46	431.719	492.091	490.947	321.964	316.022	601.176	522.416	460.613	1642.08	810.409	516.133	762.941	704.475	777.255	1049.76	1094.19	1220.52	1088.69	1512.32	1444.52
ZEB2	93.2061	81.8196	194.938	101.174	100.186	80.9846	59.1701	150.98	86.1241	92.479	84.6967	50.9884	24.2411	71.803	61.2741	30.4796	62.7077	74.5512	52.5826	57.932	35.6271	42.3624	37.815	2.75218	38.1634	38.6589
PSMA4	222.783	123.707	249.66	185.656	106.122	270.193	125.41	251.184	103.19	94.0527	185.299	130.939	89.7741	8.92124	125.857	15.1152	38.8346	21.2572	96.8429	137.845	105.167	22.6277	104.681	123.259	86.2686	71.8699
CCPG1	156.51	146.864	208.215	110.077	109.35	255.211	96.4541	256.69	112.616	159.13	147.026	40.6783	16.3319	61.4093	144.913	5.2322	54.6138	53.7978	46.7191	74.6748	97.9269	82.5551	19.3014	57.5993	53.7709	87.3754
LDHA	949.557	889.93	1456.89	1071.93	1259.92	1304.45	1180.5	1358.21	854.692	772.324	791.099	906.919	634.376	592.093	1116.28	348.066	310.759	728.889	676.671	1042.57	511.735	662.714	663.634	748.102	678.497	708.537
RPL30	5304.37	2742.14	5917.01	4117.07	3476.29	4509.68	2095.94	5252.6	2200.53	3823.02	3974.28	4369.35	2222.27	2572	3010.19	786.324	1866.76	1743.29	1339.34	2096.65	2152.58	4665.24	1092.4	1775.55	2435.72	2064.53
BST1	353.526	166.727	357.241	127.696	177.251	280.565	151.363	300.124	256.289	141.449	178.837	61.0174	65.8412	102.897	130.079	105.89	21.2569	73.9467	30.358	172.872	170.991	6.19938	90.3031	100.848	27.6872	65.0601
MOB4	178.141	219.729	252.389	224.141	177.98	194.656	228.449	196.983	205.289	157.927	201.005	178.085	208.103	96.3147	149.933	129.891	165.313	167.942	159.829	181.603	137.65	165.73	85.9701	146.947	145.278	159.664
UNC50	138.272	96.0223	230.054	114.435	171.524	134.52	83.3805	150.001	111.723	113.493	126.051	85.8555	27.528	51.3621	116.501	12.3746	32.4576	92.6853	80.198	81.6595	73.8262	36.8863	36.8303	41.7742	119.301	97.2234
GTF3C3	80.2696	67.9257	85.4948	64.4509	62.0692	72.0794	46.6776	77.9368	61.9141	43.4161	37.2785	70.0153	11.607	49.0235	55.3407	19.7661	14.0622	40.0965	47.192	43.1409	43.6289	14.1552	20.1877	60.9412	35.384	47.2497
RINT1	59.2744	38.8	68.2469	57.1248	57.1745	50.707	57.9112	67.9041	50.8013	41.1943	48.9093	46.0208	7.08743	17.063	30.8082	10.0491	19.2947	20.6527	2.83719	28.6579	39.8185	69.743	22.1573	31.4535	3.84841	57.4121
GPR171	237.31	230.536	285.396	295.454	154.548	201.99	127.637	301.47	191.1	160.334	184.205	243.507	46.2224	16.4567	199.341	17.4407	102.36	110.719	64.5934	129.217	135.65	120.681	174.107	173.289	200.331	116.92
TMEM2	168.81	118.15	224.718	95.0535	170.482	122.472	188.26	204.324	137.025	102.292	190.269	157.745	107.339	89.7321	139.093	95.1762	85.3544	131.17	69.9841	137.537	86.4958	68.2965	81.0463	100.062	85.5203	111.681
TECR	34.4619	12.7618	5.0875	8.62436	10.8309	7.43843	8.81257	16.0278	13.5933	16.0149	21.1742	7.96694	92.1366	20.2677	18.9413	23.0051	26.3258	61.1521	19.0092	72.0042	24.577	77.0789	69.2291	54.7488	93.0033	61.7075
RMI1	89.1767	101.477	164.165	68.9949	95.395	131.273	160.079	123.94	119.264	125.064	139.769	126.44	92.2393	66.5195	74.9667	97.5846	22.892	28.813	83.1298	56.9049	100.594	101.566	12.4081	103.305	72.3715	17.8103
MFSD1	758.585	463.027	783.226	390.786	812.836	674.697	467.357	1018.81	532.62	334.739	449.429	423.091	167.633	280.196	557.4	145.505	217.147	440.457	294.122	487.184	277.206	152.091	233.685	284.949	299.642	354.111
SNX5	142.513	130.809	299.542	159.133	175.898	167.627	137.224	186.706	153.396	125.712	126.846	108.538	78.9889	33.9527	72.5705	30.8949	101.379	144.166	103.085	147.295	54.3933	87.7212	123.391	72.7363	89.4756	38.9732
REV3L	69.1358	76.5708	92.1954	49.1496	37.2832	37.4017	69.4353	25.6935	53.6787	53.6915	11.2332	36.1793	7.39558	6.23621	23.1632	8.13897	11.6913	9.97374	12.7674	5.6494	8.76389	11.7788	26.3918	9.43606	22.0215	68.3078
ZNF146	184.079	118.15	250.528	215.053	169.337	188.266	94.3236	204.447	126.904	128.767	135.793	146.592	87.9252	48.1574	142.402	95.5084	46.3563	155.953	100.72	113.604	73.5405	96.8136	100.151	91.9033	98.1345	113.567
NFU1	50.0492	41.9905	82.7649	58.6086	82.7937	91.6708	52.4881	67.2924	43.7566	65.7258	71.0776	79.3882	20.8514	29.4488	47.9239	52.4881	33.3569	52.891	63.1748	40.1621	27.4348	34.0966	31.3156	58.4839	33.8874	22.3153
DENND4A	61.5012	13.8939	50.875	50.3552	34.1589	43.5829	24.5009	15.4161	44.0543	30.5486	5.76573	34.1172	4.62224	4.67715	16.3169	6.47796	10.2196	25.4884	2.17518	2.15704	13.4316	1.85981	32.2019	12.3848	5.23812	8.69563
RANBP6	126.502	42.8138	140.34	107.016	70.9214	74.8034	49.486	86.379	117.577	61.2824	38.1731	72.546	6.57385	14.7244	25.3312	91.9372	67.7767	72.9393	25.1564	18.2835	10.0975	25.7274	12.7035	9.33777	4.59671	28.8108
NDFIP1	291.918	188.134	602.93	223.306	228.177	263.278	181.481	340.132	182.964	252.72	179.831	192.05	112.372	56.6455	140.12	55.1457	79.9585	215.393	114.339	157.772	73.5405	91.8541	76.024	113.233	131.701	141.854
ABCD3	96.1751	61.9565	84.0057	52.859	47.9058	64.1172	40.9639	74.8781	78.5833	85.4435	54.6751	21.3701	46.1197	3.20472	54.1996	4.73389	14.2257	36.0667	16.9286	27.3226	15.7178	28.2072	41.7541	38.0391	41.3704	53.85
OXR1	49.519	6.27798	52.6122	35.1466	29.16	43.4781	37.865	21.9006	40.8792	34.4366	14.0167	48.1766	16.2292	1.64567	1.14105	3.82033	21.2569	4.23128	3.59378	1.74618	4.4772	2.99637	19.9908	33.9108	33.8874	8.59086
SLC5A1	31.4928	63.9119	79.5387	70.5714	39.9909	121.424	94.8078	22.1453	60.9219	34.7143	105.175	71.7025	145.549	91.4644	122.776	192.346	162.615	79.5884	154.343	125.828	105.452	121.198	85.5762	107.63	106.259	94.9185
CDC23	121.518	106.108	159.574	105.533	96.3323	156.207	84.0584	140.825	105.671	102.106	88.4742	113.318	63.0679	82.7163	95.2773	85.4592	52.8969	75.1557	90.6956	57.6239	33.6267	118.305	83.6067	89.446	58.4745	42.2209
ATP6V1G1	297.432	115.577	403.525	165.254	156.527	312.414	125.797	258.28	208.563	182.644	180.328	202.36	66.7656	111.819	163.626	65.8592	81.1848	109.711	93.6274	95.7317	143.556	129.36	106.847	121.686	100.273	165.217
HPRT1	176.445	111.048	283.287	162.75	154.965	217.81	102.846	236.38	145.458	158.76	147.225	165.244	104.976	124.204	129.052	103.232	99.9072	125.83	103.841	153.869	71.0637	94.7472	113.15	69.296	102.838	80.6703
GRAMD1C	63.5159	41.6817	44.9189	13.5393	20.7245	33.9444	70.1132	51.5093	50.8013	41.9349	67.0018	8.90423	13.4558	9.70077	37.1981	14.7	33.4387	7.55586	6.43097	28.3497	8.47811	8.9891	8.27204	16.4148	12.2935	2.93347
RNF219	95.963	110.328	156.472	88.1911	78.4197	118.281	68.1764	96.7787	86.6202	70.2618	34.0974	86.7928	59.7809	15.6771	55.683	61.7067	71.4557	53.3948	59.9593	41.3947	47.6298	46.4953	67.0626	51.9966	53.8778	37.0874
RALY	52.7001	79.5554	126.815	71.406	65.1935	82.2418	54.5217	93.4753	90.7875	77.7601	52.2893	27.65	164.86	147.937	160.089	100.491	69.33	112.129	134.767	115.659	146.89	126.777	114.43	62.7105	154.578	105.081
MAP3K11	153.965	117.429	157.216	94.6825	220.783	112.205	167.052	157.22	137.025	116.362	115.116	178.834	201.016	208.48	155.182	166.351	201.45	277.955	156.14	316.264	261.964	174.719	304.391	213.982	231.332	232.896
ACADM	124.275	78.3204	196.303	122.318	87.4801	67.9935	52.6818	148.777	44.2527	82.759	69.5865	89.3234	39.4431	8.31494	30.9223	4.23559	31.313	67.0961	17.9689	48.7903	34.3887	71.8095	39.7846	59.2702	12.2935	74.5938
TFEC	66.1668	50.5326	73.5826	66.0274	9.16458	60.0313	44.7408	48.3282	51.7935	60.0789	21.373	36.7416	9.14176	4.76377	4.33597	63.2847	26.5711	11.2834	18.7255	2.15704	33.5314	7.74922	6.20403	38.8254	8.87273	11.8386
NLRX1	188.003	143.776	191.464	128.902	128.408	85.3848	182.74	115.131	144.863	141.357	72.2705	123.628	276.923	215.842	286.745	137.532	372.976	187.788	327.885	216.013	154.892	135.25	219.603	278.462	327.756	217.6
LEMD3	142.619	23.9798	115.896	93.2915	57.1745	40.3351	118.147	102.407	131.071	206.897	166.51	22.3074	7.90916	18.5354	33.5467	26.9915	51.9158	21.6601	15.0371	18.5917	16.4799	9.81568	48.4505	18.5772	84.1306	51.4404
SGMS1	80.9059	54.4435	131.158	61.2052	54.1544	53.7453	38.4461	53.4669	38.4979	39.8058	37.8749	37.5852	3.59507	35.5117	16.5452	32.2237	26.3258	24.481	38.0184	14.2776	21.0524	1.13655	30.1339	35.1886	18.9214	16.2388
NUP153	164.038	178.357	277.579	125.285	170.899	158.302	164.921	184.259	181.873	170.702	113.824	76.7638	51.8718	81.4171	201.052	54.5643	59.0286	91.4763	87.4801	109.496	82.1138	45.2555	100.446	95.2452	122.935	77.3178
AIDA	91.8276	63.1915	121.604	69.5513	71.0255	78.3654	71.7595	67.6594	73.8207	49.4332	74.1593	141.437	35.3344	30.3149	31.3787	9.05253	84.8639	12.5931	38.775	51.4609	20.9571	33.0634	52.5865	60.1549	59.3297	57.8312
APIP	56.4114	64.0149	159.077	125.007	61.0278	182.818	65.5617	215.213	53.9764	44.5269	67.8965	49.0201	10.9907	45.2125	27.6133	7.88982	12.7541	29.8205	22.3193	56.0831	32.293	7.74922	31.9064	23.9833	27.4734	13.2006
ZC3H7A	190.76	106.623	173.099	162.565	97.0613	140.178	113.208	205.792	110.731	135.062	94.0411	111.35	89.5687	67.0392	121.635	37.2067	67.3679	112.129	61.7562	97.3751	52.2023	91.8541	114.528	81.7792	50.9915	101.519
SAR1B	69.666	22.0244	137.238	96.4445	58.2159	129.282	76.6016	102.407	47.527	56.1909	45.3306	18.2771	20.5433	50.5826	9.12836	16.7763	25.5082	20.2497	7.28213	27.9389	30.1973	60.7539	10.9309	5.70095	4.27601	27.7632
TLR4	168.704	216.024	305.994	151.807	329.404	233.42	237.262	202.367	178.003	164.407	168.002	179.022	141.749	137.197	143.315	118.347	162.86	156.155	107.246	210.466	154.416	98.2601	84.493	96.3264	148.378	111.367
DHX40	96.8113	79.9671	132.523	61.4834	88.3133	96.6996	69.7258	101.673	89.9937	86.4618	107.66	67.6721	68.2037	40.8818	86.0348	31.8915	75.4618	71.1259	40.3827	71.2852	47.9156	60.9606	55.8363	76.0782	19.9904	46.4116
DYNLT1	637.491	481.244	888.451	518.575	591.012	805.236	520.62	843.48	496.206	448.231	645.265	529.005	485.643	440.172	452.653	235.615	323.268	485.892	291.096	588.873	551.649	284.758	250.525	319.45	333.208	461.392
NRGN	278.134	506.047	219.135	188.716	389.391	122.682	357.054	346.862	387.459	345.292	295.941	403.783	1380.2	676.975	751.378	498.554	586.199	693.528	408.461	750.24	610.424	738.243	805.933	513.97	333.636	446.515
CARM1	45.5957	139.145	79.9109	93.3843	94.666	122.367	94.2267	148.043	78.9802	164.777	153.488	186.614	226.592	352.692	222.618	241.096	252.302	199.878	169.475	126.547	84.3048	228.757	157.563	222.141	227.591	209.743
MRPL13	50.5794	20.3777	83.6335	61.2979	41.2406	34.0491	34.7661	63.8666	66.0814	45.0823	41.8513	62.517	17.4618	50.5826	11.5246	21.344	60.7455	7.95884	9.17359	28.0416	13.1458	8.88578	8.27204	35.7784	3.95531	3.98113
HEATR3	80.4817	73.0716	85.7429	45.4402	70.9214	96.071	36.1219	77.6921	73.8207	32.0298	61.1367	58.1118	32.6638	41.6613	65.3819	7.55762	39.5704	37.9808	53.4338	50.8446	16.0036	35.3365	26.0963	3.73511	1.92421	42.0114
RBM7	183.337	131.426	291.973	115.826	163.088	199.79	103.62	180.344	143.375	112.752	144.044	121.472	130.861	42.181	116.158	26.3271	55.2678	106.79	64.5934	107.236	97.5459	58.3775	23.8314	106.352	97.6	123.31
VNN1	35.7343	81.3051	64.8966	66.5838	68.3178	149.397	92.3868	61.2973	42.7644	70.1692	100.204	30.743	7.70373	41.3149	18.1426	38.6186	10.7102	39.1897	70.0787	17.9754	18.7662	41.1225	31.0202	31.3552	2.45871	35.4111
HAT1	67.4392	39.9321	82.2685	85.78	27.702	93.2423	33.604	81.485	42.0698	41.8423	35.6879	34.4922	2.97878	17.6693	21.4516	15.1983	19.7035	6.64916	67.5252	53.0017	11.9075	20.5613	2.85582	6.09412	1.1759	10.0576
AP5M1	116.64	87.0684	186.997	95.5172	87.1677	112.729	111.465	151.714	63.1047	75.631	98.9122	89.9795	33.8964	106.449	57.2805	37.5389	46.9286	76.0624	70.8353	70.8743	70.3969	35.9564	51.9957	72.1465	69.2714	28.9156
SMC6	75.498	36.7416	56.0865	40.5252	49.2596	44.1067	42.4166	95.7999	43.2605	9.07201	13.122	26.244	8.21731	14.7244	4.33597	14.9491	17.2508	10.9812	10.5922	12.1205	8.00181	7.33593	11.4233	10.5173	47.25	12.0482
RBX1	206.665	142.232	235.762	271.065	202.454	343.53	178.285	231.731	172.347	186.995	208.461	173.867	216.732	150.795	160.089	37.622	127.95	92.2823	145.548	127.266	132.22	138.453	47.8597	172.11	91.3998	152.854
LY96	186.412	108.475	491.13	192.24	127.159	613.199	107.494	301.837	155.976	267.439	237.489	201.142	45.1952	55.5196	49.7496	58.3016	60.1732	61.7566	28.6556	77.3454	116.788	85.6547	96.7041	98.194	49.0673	94.0804
SCPEP1	519.579	459.94	488.648	299.256	447.086	470.926	579.306	544.579	521.11	218.747	411.355	467.612	255.353	263.74	484.145	304.298	252.139	315.13	302.634	350.879	295.21	262.75	224.921	381.374	248.543	373.702
SLC25A24	128.728	57.531	364.066	163.585	98.1027	258.774	63.8185	281.772	124.92	69.9841	77.8374	92.4165	75.702	5.02361	36.8558	42.0237	32.0488	42.0106	33.006	6.2657	26.1964	31.4102	6.20403	55.2403	4.59671	56.0501
GNPAT	148.663	48.4743	155.479	116.012	92.7914	89.4707	80.5721	216.559	40.9784	69.2435	32.2086	127.096	18.5917	17.1496	22.2504	22.922	14.7163	27.2011	29.2231	70.258	43.8194	12.7087	12.4081	62.6122	71.837	55.6311
SH3TC1	144.104	164.668	133.764	105.162	150.799	147.93	135.869	166.396	181.773	99.0516	160.446	171.149	372.655	251.094	179.829	308.534	248.542	169.05	304.62	151.815	212.524	211.295	154.411	205.333	199.583	283.813
RGS2	4462.55	2523.85	4982.02	2177.23	4039.81	6164.99	3277.02	4175.8	3838.67	2606.91	3780.04	2276.11	1219.14	2702.96	2745.35	958.655	975.117	1979.74	2612.2	3063.11	3121.85	2194.06	1519.69	1610.62	1938.1	2314.4
ADSS	210.801	139.248	282.914	176.939	132.574	226.401	167.729	237.359	178.698	197.177	156.47	136.375	102.1	111.386	154.84	60.8762	95.8193	125.024	125.499	106.928	105.262	214.292	74.1529	92.0999	120.263	149.502
APPL1	64.3642	73.7921	81.8963	71.2206	79.8777	20.1152	85.1236	90.2942	63.3032	55.8206	23.3612	43.1152	6.67656	53.0078	84.7796	10.1322	15.2068	8.7648	18.4418	42.3191	24.958	37.6096	8.46899	4.02998	3.42081	6.80983
TLN1	141.877	250.399	124.333	152.92	191.623	149.921	173.54	227.571	143.871	209.212	194.544	150.341	343.381	251.094	167.049	230.134	237.259	224.258	438.063	276.102	254.82	276.079	296.907	263.325	261.158	209.743
FPGT	58.214	70.8074	79.9109	79.5667	9.16458	87.0611	39.4145	65.2125	60.525	53.6915	61.3355	61.486	18.0781	57.5117	14.3772	5.31525	39.3252	31.2309	17.7797	38.3132	35.9129	15.7051	27.8689	45.8042	49.8156	24.2011
WDR44	92.4638	16.0552	63.4076	40.8034	29.7849	55.6311	21.7893	71.9417	42.8636	43.9715	28.3316	57.7369	11.607	38.6298	10.6117	23.5034	20.6846	19.6452	8.03871	33.2801	11.7169	13.6386	10.8324	6.88046	31.9632	16.7627
ITGAV	33.0834	36.4329	86.7356	59.2577	49.8845	69.7746	54.0375	82.5861	39.5893	43.6012	35.1909	64.3916	38.5186	41.1416	30.1236	24.9152	38.4258	51.3799	26.3859	29.9932	30.2926	16.5317	3.84059	31.0604	6.41402	2.61917
KDM7A	332.849	353.934	659.017	257.618	314.616	409.742	377.682	437.401	382.597	359.363	329.243	324.957	228.749	175.047	361.825	153.146	219.191	345.253	195.199	323.659	157.75	188.048	288.438	216.636	184.296	275.746
USP3	940.544	698.503	1052.86	580.707	828.353	798.217	902.466	1328.84	806.868	691.139	656.896	690.218	579.629	275.086	638.643	215.101	276.176	535.358	432.577	637.458	598.326	498.327	682.936	665.144	630.391	694.079
TOB1	290.328	265.322	509.866	267.17	242.861	205.552	230.386	243.843	248.351	243.926	194.146	205.453	132.607	105.582	262.897	67.2711	46.8468	227.482	112.353	186.328	85.8289	118.925	107.044	146.849	135.87	230.382
MS4A6A	828.569	510.369	1015.14	324.666	679.221	862.229	729.507	845.193	713.798	553.3	568.024	542.221	566.789	212.291	714.066	313.101	343.87	419.099	424.917	389.398	337.791	347.475	347.13	526.945	402.587	498.48
TRAT1	121.412	62.7798	185.259	108.964	30.4098	105.71	43.385	131.037	77.3926	116.733	65.5107	81.8252	70.7716	36.2913	43.0174	7.05931	97.945	24.5817	32.8169	23.3166	20.4808	48.4585	25.8009	57.8941	4.27601	20.8486
CPNE1	170.507	276.128	244.324	257.896	276.708	208.171	211.792	253.019	235.055	346.773	252.002	220.544	532.482	410.81	367.759	293.418	299.068	308.38	314.645	188.074	347.698	463.094	406.315	323.578	428.136	370.455
ADRA2A	6.36219	6.68966	15.6347	31.7154	9.47701	11.1053	13.6546	6.60689	8.53303	40.9166	13.9173	7.12338	51.7691	6.58266	81.927	41.6915	51.5887	72.3348	13.9022	11.7097	67.9201	35.9564	80.7509	63.89	45.4326	38.6589
ACN9	30.4325	23.0536	59.0646	28.1915	2.187	43.0591	15.301	13.3361	25.4999	31.8446	32.6062	39.8347	10.7852	14.2047	24.3043	6.72711	3.35204	5.13799	20.1441	12.5314	11.6217	0.826584	6.49946	1.2778	1.2828	5.86693
SLTM	242.824	120.62	360.468	180.184	167.67	171.608	131.704	221.576	170.264	139.876	133.109	152.309	74.5721	52.4015	195.347	39.4491	28.2062	147.289	107.624	122.952	93.4497	83.6916	97.1965	70.7704	67.0265	91.6708
FMNL1	240.067	167.55	261.696	159.133	248.173	264.326	232.226	359.097	260.853	226.893	232.816	206.391	415.18	499.416	139.664	263.437	256.145	374.166	400.895	337.526	604.613	491.714	450.925	394.84	425.677	412.676
GTF2E1	123.002	108.475	152.873	103.771	106.226	102.986	91.031	115.376	91.3828	101.088	82.0126	89.136	62.9651	65.2203	122.662	71.2575	87.9707	67.1968	76.3205	66.4575	87.0673	67.3666	63.8129	87.2835	67.0265	74.4891
CKLF	182.383	190.089	274.973	160.524	219.846	323.834	138.193	312.114	172.943	175.238	342.266	153.434	54.5424	159.716	85.122	16.8593	121.9	133.688	75.3748	129.32	154.035	109.832	55.9348	208.085	210.273	56.4692
ZDHHC6	209.74	164.154	223.105	151.807	180.584	105.395	140.13	189.642	144.069	109.512	141.956	152.684	99.4295	65.1337	201.166	104.644	123.535	90.1666	113.677	82.2758	84.1143	132.357	83.1143	75.4885	79.1063	61.8123
APBA1	10.3916	16.261	9.92682	15.2086	23.4322	8.4861	19.9493	15.1714	24.21	27.7715	21.4724	17.9022	100.662	122.386	15.6323	17.6898	82.0841	20.6527	81.0491	29.3769	67.5391	30.1703	57.9043	56.5181	103.8	61.2885
PTPRE	757.737	715.587	987.347	522.748	749.309	921.213	847.072	928.023	745.747	443.881	770.123	548.032	457.91	337.968	890.015	237.442	317.299	459.598	491.78	603.459	456.008	396.45	485.392	425.9	526.698	602.198
DPY19L2P2	19.2986	28.3024	56.3347	34.2193	68.1095	52.1738	35.1534	39.519	34.8267	40.9166	29.0275	58.8616	27.7334	2.85826	25.6735	6.0627	3.59731	29.216	10.8759	29.7878	26.0059	20.9746	15.1654	20.6414	36.7737	22.9439
PPT1	1497.55	1598.93	1193.95	1149.64	648.394	2185.54	1752.44	1977.54	2100.61	1282.58	2356.5	1417.37	503.208	762.723	1333.31	330.625	628.958	1215.69	648.204	1063.83	1433.18	939.619	1043.26	1000.12	1082.26	919.537
NBPF1	796.652	1006.74	1249.17	1144.07	1024.66	1135.04	1061.67	1219.34	692.069	972.649	1241.72	731.271	689.021	640.337	1065.39	480.033	512.29	694.233	836.688	881.307	551.268	707.866	617.252	465.119	811.16	992.14
PROZ	64.7883	96.9486	73.8307	74.0954	40.9282	47.3545	87.4478	48.3282	34.4298	65.2629	51.0963	58.8616	153.972	97.8738	113.876	78.8982	147.735	63.6707	90.1282	97.2724	102.404	134.733	109.605	71.0653	63.6057	130.225
TCFL5	57.6839	29.8462	130.041	58.7941	78.5238	78.3654	46.4839	42.333	46.7332	62.6709	51.7922	25.4005	8.42274	17.496	57.2805	20.1813	8.66625	45.1337	13.1457	11.8124	23.4339	10.7456	45.2993	18.1841	22.8767	11.6291
SERP1	305.067	145.937	578.982	262.811	392.411	536.615	146.618	611.382	148.832	253.924	274.568	191.488	62.4516	82.5431	265.407	36.8745	144.056	228.993	61.3779	145.755	118.122	134.217	88.3336	44.723	108.076	90.9374
STXBP3	182.595	146.246	404.27	121.576	106.538	224.201	92.3868	193.68	162.822	191.16	156.669	77.3262	60.0891	98.3935	121.75	59.3813	42.9225	79.6892	54.8524	72.5178	81.447	76.149	103.696	67.7234	37.522	54.1643
RPL39	2861.71	924.51	4286.65	4161.21	1551.73	4041.27	814.727	4278.82	707.448	2211.72	2341.29	2908.96	692.206	1403.41	843.803	194.173	905.46	417.99	629.384	765.442	1111.87	2496.39	323.102	690.7	1152.28	1058.14
ARFGAP3	231.584	194.309	272.491	170.354	237.654	240.649	125.313	251.674	164.807	194.123	225.56	161.495	160.957	156.078	191.125	135.622	107.429	151.923	174.582	183.554	135.459	152.711	55.6393	107.827	68.63	133.263
PIK3CA	109.006	70.1899	78.7941	39.3197	92.1666	67.6792	38.5429	83.932	87.3147	80.815	54.3768	87.8238	44.3735	30.748	12.3233	11.1288	41.2056	56.1149	7.75499	50.7419	35.7224	9.91901	11.3248	73.0312	67.2403	64.4315
ADRM1	177.929	218.597	168.508	178.886	209.64	227.553	134.706	238.093	174.332	159.13	202.795	148.654	349.441	228.834	272.253	347.733	225.159	247.026	237.095	216.834	214.906	228.447	225.118	243.765	231.119	242.116
C1GALT1C1	115.156	60.4127	174.96	101.916	91.9583	135.149	78.8289	149.879	94.161	80.3521	90.5618	96.728	41.8056	95.7951	75.8795	27.2406	45.5387	78.8832	38.2075	52.2826	44.8673	108.179	47.8597	75.8816	19.6697	60.0313
DAPP1	393.608	182.885	385.161	242.873	242.237	301.204	177.995	539.563	315.425	246.611	298.526	189.801	172.358	86.8738	142.859	158.876	201.531	160.084	238.419	239.432	156.512	104.046	166.327	187.247	132.984	163.645
RASGRP1	223.207	153.553	343.096	249.643	182.354	153.169	125.603	333.281	193.482	131.081	135.694	170.774	40.7784	117.189	61.3882	62.3711	81.9206	122.304	128.998	185.095	118.598	90.4076	71.9865	148.028	134.801	100.262
PHACTR4	51.2156	48.1655	16.6274	27.3569	65.4018	41.9066	45.9029	64.2337	47.8247	51.0069	25.2499	48.0828	121.411	68.3384	97.9017	84.4626	40.715	105.581	73.2942	38.9295	74.9693	138.556	105.665	103.993	123.47	39.497
RBL1	28.2057	12.4531	28.2914	37.7432	20.9327	24.9345	32.6356	28.9969	4.76262	27.6789	30.121	38.9911	7.39558	3.63779	21.4516	26.244	6.94936	4.33203	12.1999	13.2504	17.9088	1.65317	12.0142	13.1712	4.70362	13.7244
LTN1	101.795	42.0934	206.23	67.233	23.4322	77.213	52.4881	122.839	60.2273	45.4526	45.9271	56.1435	2.77334	1.99212	16.431	6.39491	34.992	10.679	26.4805	5.54668	26.768	31.1002	1.96953	28.5048	44.4705	14.0387
PSMD7	340.801	322.647	407.124	256.227	362.522	360.083	333.716	352.857	348.168	294.285	340.079	310.055	181.705	260.015	322.345	73.7491	76.1159	323.189	259.319	317.394	252.724	335.18	193.704	135.447	201.186	177.16
CTR9	255.018	199.763	351.658	228.685	268.689	232.582	199.881	362.89	212.73	231.707	213.929	186.239	94.4991	51.7085	291.081	110.873	97.1275	191.214	139.684	237.275	145.938	153.125	134.716	128.665	160.778	158.198
FAM3C	106.461	10.9093	134.757	54.4355	58.1118	79.6226	47.1618	76.4686	47.9239	84.6104	48.4123	40.8657	2.97878	47.7243	9.92709	47.1728	28.2062	41.2046	6.99841	34.5127	21.3382	9.50571	5.21926	24.5731	23.3043	41.9066
PPP2CA	417.042	340.452	611.616	296.845	384.913	451.125	335.556	677.573	353.526	465.913	345.248	302.744	227.825	203.37	443.638	118.43	211.587	316.238	202.481	359.405	217.287	216.358	278.492	209.068	207.387	303.299
UBL5	142.513	48.4743	231.419	112.117	61.4444	193.19	119.502	193.19	81.8576	131.729	156.172	130.752	30.404	34.0393	40.9635	30.1474	62.626	28.5108	26.9533	76.6264	72.8736	154.468	40.5724	83.3518	95.2482	61.498
MED17	118.549	75.0271	161.187	60.3706	160.589	81.8227	85.6078	121.616	73.2253	72.8538	66.4054	85.2931	47.7631	52.1416	78.8462	15.8627	9.40207	63.973	12.5782	43.8599	52.8691	80.1786	69.4261	45.411	60.7194	58.4598
EMP3	540.362	562.446	773.548	603.242	658.704	480.564	351.825	588.136	401.053	497.294	549.932	502.105	1165.73	644.408	667.397	536.259	466.016	773.72	675.252	782.699	801.705	927.634	975.313	929.747	1044.95	910.317
ACVR1	141.771	124.531	130.165	96.9082	110.183	143.53	88.0289	131.893	110.533	130.063	92.3512	178.178	69.539	70.9368	102.009	98.8304	82.4929	99.5359	53.5284	104.771	79.8276	105.906	93.5528	74.1124	115.773	78.1559
SCAF8	228.933	137.807	246.557	178.979	200.371	129.177	190.875	204.447	116.188	126.73	171.58	123.066	75.4965	92.3305	158.948	69.1813	78.6503	144.367	124.742	115.145	91.0682	76.0457	124.081	172.306	83.4892	115.034
MEN1	79.6334	113.107	113.786	119.072	121.639	157.883	113.401	137.276	131.865	105.069	143.249	89.6046	188.074	124.984	170.586	187.778	142.503	118.476	154.438	149.35	136.602	204.166	135.602	148.225	183.12	182.713
MOSPD1	95.751	132.867	163.296	105.254	101.331	129.282	111.561	187.562	103.785	89.6093	125.256	132.345	93.061	81.7636	93.6798	83.0507	47.2556	82.6108	63.7423	95.7317	62.2998	121.301	55.9348	100.356	64.5678	107.805
DCUN1D1	152.374	153.039	278.447	169.056	165.796	246.83	100.328	261.095	132.659	134.784	164.622	156.246	117.508	63.8345	114.903	74.7457	173.489	118.879	104.882	106.62	109.263	143.102	88.3336	60.2532	90.3308	115.977
DNAJA2	90.3431	50.8414	135.749	85.2236	136.531	67.1554	51.8102	136.298	85.628	136.08	61.9319	49.1138	13.9694	18.3622	56.7099	24.9983	37.8535	39.895	43.8819	57.3157	51.1544	7.43925	30.0354	54.2573	86.8031	72.6033
SIRPG	98.9321	125.56	114.034	121.019	92.6873	107.91	98.3909	87.6025	126.606	113.585	105.97	105.913	182.732	106.102	185.648	195.418	126.642	177.613	128.147	182.219	123.838	147.958	133.633	104.19	124.325	155.997
CCDC91	59.3804	33.0366	81.8963	72.3334	52.0715	51.6499	23.5325	40.7425	25.5991	41.8423	43.0442	67.2972	3.08149	44.7794	14.4913	5.14915	12.9994	28.2086	26.3859	19.1052	13.1458	30.1703	7.28727	51.6034	33.1391	26.0869
CLPX	108.793	117.326	126.567	72.2406	114.661	68.7269	72.8248	104.12	128.492	103.217	98.8128	65.3289	10.8879	29.4488	109.426	65.1118	74.2355	80.9989	56.7439	83.8166	66.4912	68.7098	53.3744	50.0308	50.1363	27.2393
RSL24D1	166.583	82.4371	229.558	194.836	126.846	453.325	59.4607	136.542	113.708	180.515	118.396	159.058	27.2198	89.8187	57.1664	81.888	82.5747	51.6821	48.2323	46.3251	64.205	77.6989	44.8069	32.7313	44.7912	34.6777
HOPX	247.595	270.983	445.466	289.241	293.892	276.898	155.14	317.253	181.178	217.821	346.541	202.079	104.463	107.315	254.111	72.4202	66.305	143.763	206.548	192.799	152.13	131.737	251.214	169.358	208.349	177.475
PPP2R3C	277.073	217.465	486.042	203.09	171.419	282.346	161.532	286.91	169.371	161.26	216.712	204.61	145.446	102.638	211.093	91.4389	59.0286	185.169	128.525	201.427	146.224	89.3744	86.6595	89.3477	84.5582	107.281
ASNSD1	91.9337	92.626	223.974	105.718	144.342	180.408	92.3868	152.326	87.3147	95.9967	91.2577	131.126	18.3862	68.8581	104.634	80.3101	75.8706	75.6594	58.4462	73.2368	38.1039	49.1817	80.9478	90.2323	82.8478	83.6038
POLI	48.3526	36.33	60.4295	31.6227	1.458	5.9717	45.3218	31.811	24.6069	29.6229	28.2322	29.9932	1.33531	5.88975	19.1696	6.89321	8.09395	10.4775	3.31006	8.01188	4.28668	19.4247	9.05985	33.7142	1.81731	7.8575
ERH	442.914	309.165	738.804	567.261	445.524	607.856	296.916	684.67	236.544	269.661	403.9	325.332	323.762	209.346	254.795	219.669	185.752	289.44	310.105	325.919	257.677	349.955	141.708	153.631	222.994	208.276
ARID3A	76.5584	100.242	86.1152	43.1218	94.4577	49.0308	110.399	63.989	52.3888	39.1578	70.1829	49.9574	116.07	109.307	111.708	57.8864	147.081	111.726	110.367	132.504	118.694	110.039	78.092	66.7404	127.211	133.473
CNIH4	79.5274	63.6032	109.319	58.4231	66.1308	189.523	46.6776	102.651	69.058	59.5235	73.364	64.4853	6.67656	70.677	19.5119	23.0881	5.96827	37.1749	10.0247	43.1409	7.33499	14.8785	23.2405	51.3086	50.9915	78.994
RP2	73.9074	27.6849	204.493	38.3923	55.0916	92.928	45.9997	78.4262	71.1417	87.5727	62.1308	40.772	17.2564	20.4409	32.1775	10.4644	12.9176	24.2795	10.4976	15.3047	17.1467	16.945	25.8994	49.1461	2.77941	42.4305
PPP2R5E	147.709	120.002	101.998	125.842	117.473	116.396	110.109	126.999	125.912	111.734	110.245	110.506	63.6842	68.3384	76.1077	7.97287	60.1732	97.924	70.8353	82.3785	75.2551	66.54	101.628	137.019	117.27	101.309
CYTIP	807.68	759.224	904.706	504.015	802.943	585.436	624.046	748.414	699.609	708.82	674.889	697.623	491.19	337.361	852.589	338.681	370.605	720.426	374.509	652.865	455.532	484.791	426.896	504.239	528.515	483.393
UBA1	250.564	268.615	285.52	185.377	164.65	136.93	269.994	322.759	267.005	228.374	170.586	203.86	416.515	242.606	322.117	202.976	194.582	340.82	374.037	475.269	441.624	367.21	531.873	428.456	350.74	339.234
MAP4K3	29.3721	2.47003	31.0213	15.9504	23.7446	36.9826	2.71156	38.5402	21.3326	19.44	25.9458	39.1786	17.8727	4.76377	0.570523	27.0745	3.02501	1.51117	1.89146	2.46519	3.23883	1.03323	1.37867	18.7738	1.92421	4.4002
ATP5F1	784.458	433.284	1180.42	569.764	697.029	725.718	443.243	935.731	464.058	451.471	485.018	506.604	220.532	321.684	561.851	106.969	169.728	517.123	339.896	537.618	349.698	357.394	281.446	435.631	310.332	320.9
SMURF2	79.5274	47.6509	121.479	62.0398	81.8564	93.7661	55.3933	108.891	57.846	57.4869	50.6987	80.138	19.927	8.0551	45.1854	5.31525	25.59	54.503	49.178	50.0229	48.2966	27.3806	38.7998	73.2277	15.9282	73.9652
ZMYM3	187.154	134.514	168.632	175.918	133.095	165.95	79.5068	139.356	49.6107	160.982	119.192	125.128	269.939	181.889	227.296	230.466	90.5051	193.632	145.926	211.698	296.258	217.495	227.481	185.084	217.008	233.734
GK3P	54.2907	11.5268	63.9039	7.41881	55.0916	96.6996	40.5766	61.6643	71.1417	51.0995	51.8916	37.8664	7.19015	5.54329	42.2187	9.21863	4.33313	22.6676	15.51	37.4915	12.7648	29.0338	18.9075	45.7059	5.66572	8.38133
ZNF281	136.363	115.062	158.457	96.5372	134.032	185.856	158.82	161.869	155.678	124.694	118.098	121.66	22.4949	89.2124	113.99	38.1203	37.1995	105.379	111.975	153.253	123.457	110.969	88.2351	61.8258	63.8195	102.881
SMARCB1	65.1064	66.8966	82.5167	63.2453	89.3547	143.635	80.7658	169.699	58.0445	70.3544	113.625	123.441	147.603	198	128.938	197.661	118.303	135.804	106.868	123.157	127.362	221.834	97.295	182.136	177.882	190.57
RP11-403P17.4	256.078	227.654	191.588	288.406	260.462	262.859	215.86	288.99	226.919	257.627	316.221	220.637	534.331	213.763	307.169	328.964	270.534	392.3	419.148	361.87	357.128	352.951	712.676	677.922	518.039	604.713
PCNA	147.921	116.297	194.69	154.033	171.628	162.703	108.559	209.952	131.865	83.5921	105.076	113.599	79.0916	14.1181	57.1664	17.2746	73.4996	126.939	61.7562	183.349	76.2077	63.2337	87.3488	115.002	53.5571	68.9364
CKS2	46.0198	5.35172	53.4808	76.1355	29.16	47.145	14.3325	56.7703	49.9083	22.1246	26.3434	18.9332	7.60101	6.14959	28.9825	11.2949	5.55948	6.14544	3.31006	33.691	6.95395	9.29907	2.85582	1.76926	27.3665	6.80983
SAMSN1	129.046	74.3066	447.824	170.818	138.198	284.127	111.852	149.389	100.313	134.321	123.069	68.8906	51.8718	53.0944	55.2266	45.4288	50.9347	47.1486	51.7315	58.5483	48.2014	70.1563	34.9592	21.0345	13.6832	61.2885
WDR7	102.643	82.2313	155.851	119.814	105.497	118.91	54.7154	129.324	65.9822	74.983	116.806	110.881	62.5543	37.5905	84.2091	60.544	49.136	36.1674	45.9625	75.3938	52.4881	20.2513	11.5218	126.994	52.2743	84.9657
SMARCD2	108.687	146.555	124.209	121.761	183.604	125.406	147.393	187.562	101.503	93.8676	96.2281	92.3228	194.648	102.204	122.776	141.103	190.085	224.661	187.917	164.243	222.146	227.311	248.063	175.059	238.708	208.905
GPR98	32.023	32.4191	20.2259	31.159	36.1376	33.7348	50.6481	28.0181	38.8948	29.9006	10.438	37.1166	72.9286	32.9133	58.4215	49.2491	68.5125	42.5143	42.6525	58.8565	51.1544	63.337	40.9663	77.8475	23.5181	62.7552
CKAP2	98.9321	74.4096	115.027	59.2577	47.5933	57.0978	68.1764	105.343	61.5172	52.7658	61.3355	75.6391	61.4244	40.9684	28.0697	36.7084	52.8969	41.0032	37.1672	47.9685	49.154	6.50935	59.6769	43.5435	67.3472	36.9826
TMEM33	93.4182	37.0504	115.772	63.5235	19.8913	99.7378	57.0396	85.4002	88.9023	103.402	93.3453	75.2641	55.775	19.0551	23.6196	26.9915	25.0177	66.5924	31.02	57.8293	16.4799	62.0971	47.8597	54.2573	60.078	15.715
NUPL1	82.6024	6.3809	98.3996	83.4616	54.8834	47.7736	60.3322	156.73	44.7488	74.8904	42.746	15.559	5.85483	29.1889	4.90649	14.3678	42.5137	7.05214	4.9178	16.5373	36.4844	2.27311	15.3624	7.27363	9.08653	53.6405
RPS27	4105.63	1517.42	6411.98	6466.6	2427.78	5272.48	1587.04	5475.52	1184.5	3689.16	3494.33	4212.45	1888.34	1729.68	2150.3	568.565	1045.1	978.837	949.892	1462.58	2134.2	4293.28	603.761	1072.07	1891.82	1465.37
CD248	43.3689	46.1072	84.378	52.0244	42.5945	38.6589	18.3999	40.9872	21.8287	37.5841	47.3188	53.3316	160.957	48.3306	70.8589	150.571	42.3502	76.2639	113.866	57.0076	99.5463	142.482	90.697	89.1511	70.768	62.7552
RCOR3	101.795	96.5369	116.392	73.6317	71.6504	58.4598	110.109	126.999	69.058	60.6344	67.6977	110.881	5.0331	76.2203	62.3011	80.5592	59.1104	38.686	22.603	65.9439	64.205	12.5021	39.1937	59.0737	18.0662	82.4513
RPS24	887.101	360.418	1940.57	1747.59	500.511	1660.45	330.714	1117.54	236.047	530.528	681.748	920.697	346.257	338.747	391.036	126.569	204.802	302.033	269.817	445.07	271.109	452.761	78.289	207.2	247.902	195.914
THAP9-AS1	51.5337	34.8891	102.122	57.1248	66.4432	64.8505	23.3388	19.8207	57.6476	58.9681	49.0087	21.3701	4.51952	5.88975	28.5261	56.8067	29.5143	16.3207	21.3735	19.7215	16.0036	33.27	4.6284	30.4706	5.23812	10.5814
SS18L2	177.187	114.753	152.129	195.486	105.601	155.264	137.128	216.314	137.719	165.425	162.435	108.444	80.5296	111.039	142.745	101.156	86.3355	132.077	69.6058	112.885	124.123	120.061	24.4222	128.468	103.373	91.7755
CBX1	277.71	202.439	310.585	153.198	230.677	190.256	260.504	276.021	212.234	193.752	224.963	198.611	169.893	95.0155	237.223	88.449	148.553	149.808	131.551	199.989	153.273	194.764	158.351	176.533	198.835	157.359
GMFG	827.721	358.463	958.807	447.818	477.912	884.544	359.282	772.15	467.134	408.611	589.994	411.188	265.316	338.834	518.149	129.061	161.634	287.425	374.699	394.225	488.11	372.169	213.596	303.527	296.007	321.633
FAM208B	87.9043	71.322	136.866	78.5466	57.4869	62.86	64.109	113.418	77.3926	44.2492	66.9024	62.4233	24.5492	23.8188	30.2377	41.6084	29.1873	59.5402	3.68835	61.7325	55.7269	20.6646	63.419	31.1586	56.6572	72.6033
GZMA	257.032	305.46	583.449	756.904	482.39	430.486	219.927	404.121	163.021	301.691	269.101	267.97	159.929	161.362	286.631	47.9203	124.353	235.743	192.74	200.502	199.283	185.568	172.039	208.183	180.982	189.837
ZNF654	88.5405	95.6106	94.0566	121.668	127.575	100.262	42.2229	100.327	101.702	91.4607	56.2656	112.474	63.8896	51.8818	21.4516	30.7288	13.4899	79.2862	55.5144	57.8293	76.9698	83.0717	39.1937	72.2448	76.9682	80.356
SLC19A2	59.9106	9.05677	40.0795	32.921	16.9753	46.0973	45.0313	26.7946	28.675	18.6069	27.5364	33.9298	28.1443	9.35431	16.5452	29.2339	10.7919	6.54842	3.78292	4.51952	6.09662	4.75286	31.3156	16.808	3.31391	3.35253
CDK7	57.8959	51.6647	95.4216	42.3799	66.5474	37.9255	89.0941	47.3494	69.6534	70.1692	81.9132	34.3984	37.1833	41.5747	43.702	30.3135	30.4136	49.1635	61.8508	33.691	14.9558	45.4621	18.5136	9.73093	30.6804	42.9543
MDH1	292.555	289.199	582.208	344.325	241.924	352.225	268.154	328.265	247.557	203.102	277.252	249.787	298.802	144.126	242.928	42.6881	199.651	169.352	132.97	266.754	165.276	180.505	148.01	211.722	206.425	129.806
EIF1B	751.905	485.875	711.877	440.863	774.928	564.168	644.77	779.124	748.029	750.292	870.825	714.962	482.664	280.369	790.972	372.898	460.047	606.081	492.915	562.783	427.621	377.439	550.977	373.707	590.731	486.85
RNF170	40.612	37.3592	56.8311	45.5329	16.6629	48.6117	42.2229	61.909	36.7119	56.0984	20.7765	60.7362	46.736	41.9212	28.412	31.8915	14.8798	6.14544	2.93177	38.0051	15.8131	19.4247	4.82536	12.1882	19.1352	7.5432
TRIP12	255.654	262.646	371.635	313.445	287.226	262.859	268.735	368.028	230.59	248.832	274.668	286.341	225.462	160.756	431.543	112.451	242.573	178.117	157.748	194.75	124.981	45.4621	134.716	152.55	129.136	171.189
ABHD4	107.521	280.451	201.266	184.265	200.475	165.322	185.258	258.036	156.373	222.357	288.883	203.766	525.497	288.858	335.695	246.162	384.177	254.683	304.62	202.351	391.327	318.855	296.907	401.622	319.204	186.589
PTBP2	78.361	48.9889	75.1957	44.0492	36.5542	51.2309	31.1829	44.78	53.7779	39.9909	38.9684	34.1172	14.1749	47.2912	9.24246	18.7695	30.8224	25.0855	25.6293	3.49236	14.2889	29.6537	1.2802	35.1886	51.526	33.5253
NAE1	120.351	83.3634	212.682	158.67	94.4577	128.339	101.974	172.024	117.776	138.302	87.6789	103.008	26.09	57.1652	75.7654	44.266	13.9805	142.755	67.7143	100.867	99.07	123.368	59.7753	49.3427	41.1566	63.9076
CLPB	18.2383	18.1135	20.1018	90.6022	28.3269	71.6604	73.5995	29.9757	35.422	31.4743	32.1092	65.2352	43.1409	82.9762	37.3122	52.2389	87.7254	111.525	140.536	80.1188	100.785	66.4367	112.953	69.6892	109.145	109.9
DDX1	155.768	151.907	198.04	143.925	149.862	173.808	27.2124	196.983	128.293	78.223	73.364	125.596	40.0594	39.5826	95.1632	56.5576	15.5339	104.472	67.1469	98.2996	78.3034	69.6397	88.4321	14.0558	104.762	96.1757
AP2M1	160.433	167.344	164.785	136.413	174.96	198.847	198.041	334.015	124.523	162.463	138.576	183.708	300.548	291.629	106.231	176.068	257.208	257	234.068	349.647	249.676	282.898	342.108	341.959	370.089	341.853
WSB2	289.798	186.796	483.684	237.587	271.709	311.785	280.743	531.977	292.207	235.965	253.394	183.615	133.018	87.74	286.859	101.488	101.297	206.93	122.094	343.894	172.801	106.009	154.707	159.037	100.273	122.367
FASTKD3	55.245	51.356	83.7576	57.5885	62.0692	45.9925	46.7744	86.0119	50.4044	41.7498	60.6396	55.0187	2.25976	4.41731	32.6339	16.6932	51.2617	47.4508	2.36433	47.2495	25.0533	4.13292	48.549	68.3131	41.5842	2.09533
SRP14	575.46	384.501	1021.72	586.457	594.032	713.251	352.89	744.866	378.331	443.51	527.465	522.537	335.78	491.967	591.86	167.43	264.157	316.137	429.835	323.865	319.406	457.204	195.082	281.214	240.74	253.849
KLF3	116.11	162.816	178.807	122.596	138.302	125.929	166.083	184.381	125.813	155.428	180.428	148.091	222.278	220.433	264.494	200.983	121.082	163.912	173.825	216.834	187.376	203.03	185.53	211.918	202.149	171.293
HMGN2	3042.08	2288.48	4091.84	2357.51	2796.34	2630.27	2560.2	2867.63	2580.25	2029.72	2409.48	2043.85	2226.17	1248.28	2742.27	877.265	1173.38	2091.46	1399.11	2202.96	1465.95	2226.2	1566.57	2086.25	2059.33	2139.33
PNPO	110.914	159.317	118.129	56.2902	139.447	90.3088	126.862	146.453	130.278	125.527	123.267	144.811	90.5958	167.511	177.432	163.527	295.225	228.187	270.952	190.025	148.51	165.317	206.112	139.772	226.949	175.484
VAPA	1512.93	1084.86	2099.65	893.41	1080.38	1436.14	1086.85	1708.25	1080.92	1024.77	1622.86	957.251	774.071	599.195	1135.23	544.398	674.905	892.196	866.762	1170.35	856.289	780.915	690.912	863.104	1023.68	1121.21
ARHGEF3	227.448	253.692	374.365	356.288	293.163	276.898	216.053	377.327	198.443	213.47	233.214	200.392	156.642	78.9053	252.171	118.763	123.208	249.746	194.726	217.759	124.314	193.524	131.072	219.29	240.312	143.949
SESN1	146.012	142.747	173.595	126.862	126.013	131.063	95.1952	187.562	122.538	92.6641	166.809	133.001	84.2274	107.661	139.55	38.9508	61.1543	98.2262	135.334	117.816	92.4019	108.489	90.7955	95.2452	51.3122	73.4414
THEG	15.7994	24.5974	16.3793	21.3291	21.6617	22.4201	15.5915	24.837	23.8131	39.7132	19.5836	19.0269	29.4796	45.992	61.16	52.322	50.5259	36.5704	59.8648	38.0051	48.9635	46.082	71.5925	15.3336	23.1974	18.4389
ZBTB16	127.88	117.635	76.6847	87.8201	99.4566	97.6425	132.092	102.407	116.387	110.623	99.3098	110.131	204.508	111.559	167.505	146.834	118.957	178.822	171.839	90.0823	143.175	151.058	169.38	139.477	105.511	142.273
ACKR1	32.5532	28.7141	28.9119	22.8128	9.26873	10.8957	26.6314	44.413	38.101	68.1327	63.2243	41.803	119.767	65.5668	89.9143	55.5609	87.8889	80.2937	89.6553	84.6383	25.7201	63.1303	53.7683	62.7105	127.96	22.7344
PRPF38B	66.2728	49.4005	119.494	57.4958	48.4265	95.2328	28.2777	55.9139	44.7488	76.4641	73.2646	40.3033	36.3616	14.5511	46.2123	40.861	9.89261	7.8581	56.271	51.4609	45.3436	11.5722	14.0822	43.8384	26.6182	14.5626
CTSO	154.177	190.81	232.66	165.254	164.546	232.372	163.275	247.881	188.52	161.26	170.686	156.808	192.901	83.4959	182.225	146.169	138.497	103.969	153.587	121.308	137.65	140.623	139.148	108.613	150.409	139.759
MSMO1	56.1993	38.2854	66.1375	74.7445	27.8062	40.1256	29.2461	33.1568	32.4454	50.1738	29.1269	42.3654	11.8124	3.29133	5.70523	3.82033	3.67907	22.6676	32.8169	38.0051	3.71513	21.5945	3.24973	39.5135	47.0362	28.1822
CSK	341.119	384.81	459.488	238.515	339.194	284.127	278.807	490.011	333.78	247.999	261.247	252.599	755.582	407.086	460.298	283.12	333.651	539.186	467.853	589.797	656.434	600.823	642.659	396.806	462.665	394.342
PABPN1	99.3562	123.09	205.485	130.571	134.761	91.1469	148.167	122.227	130.873	129.045	101.596	134.032	199.27	136.157	264.266	132.051	120.674	235.541	150.277	180.267	145.461	247.975	202.468	205.431	199.369	215.505
MTERF3	48.0345	35.7125	100.261	50.9116	21.0369	70.7175	29.8272	42.2107	18.1575	33.4183	44.933	41.7093	39.9567	11.7795	19.7401	4.89999	3.35204	22.0631	8.88987	26.6035	50.2971	15.0852	4.92383	4.12828	2.88631	12.1529
TOPBP1	101.371	111.563	136.122	86.0582	116.015	96.1757	109.528	121.004	96.2447	101.366	94.6376	80.9816	23.3166	57.6849	97.9017	29.7322	13.7352	88.5547	79.7251	80.8378	56.5842	90.8209	64.1083	75.1936	79.5339	112.519
PRKAG1	168.916	204.189	190.471	156.073	165.067	211.629	209.371	202	194.573	150.614	235.103	177.897	151.301	76.5668	64.5831	68.5999	40.3063	139.935	63.1748	190.128	112.597	108.902	168.888	192.555	186.541	164.379
AZI2	94.1604	39.3146	140.589	96.7227	31.9719	51.3356	22.2735	62.3984	72.5308	96.367	57.2597	34.0235	2.77334	7.79526	48.2662	38.0372	45.784	23.3728	5.86353	28.5552	40.1043	46.5987	4.82536	15.5302	28.6493	30.4871
ACSL4	48.4587	43.9459	155.355	37.3722	35.0962	45.1544	37.5745	18.5972	30.2625	63.7818	57.8562	31.8678	1.33531	26.4173	2.39619	1.91017	10.3014	13.7013	3.40463	2.05433	16.5752	1.75649	17.1349	14.2524	25.3354	33.7348
ZNF302	49.2009	32.0074	71.1009	41.8235	38.3246	46.0973	26.244	42.333	14.5855	34.8069	24.057	35.0545	28.5552	22.7795	12.3233	28.2373	23.6278	35.8652	12.1999	5.85483	17.3373	32.0301	6.20403	6.09412	21.3801	5.86693
MED22	86.1016	30.8753	85.2466	57.1248	26.1399	77.8416	27.6967	67.9041	85.4295	86.5544	95.6317	25.3067	91.1094	84.7951	73.4833	144.342	106.611	92.1815	120.108	124.081	124.695	71.9128	89.1214	82.074	133.091	84.4419
BCL2A1	147.497	116.915	501.925	184.265	124.243	405.132	105.654	190.866	73.523	182.273	163.826	168.243	25.7818	76.6534	122.891	85.7914	93.2849	58.1298	61.2834	72.2096	125.266	37.4029	36.7318	20.4448	22.4491	28.0775
RPL27A	178.778	120.517	172.603	163.399	140.593	166.788	126.959	227.081	154.488	69.3361	193.351	206.859	267.679	266.771	223.417	223.49	247.888	433.908	413.663	419.083	386.087	718.818	128.414	310.505	268.106	245.887
CCDC47	162.024	131.632	224.222	98.2992	157.256	161.341	165.986	173.614	101.801	110.253	146.032	135.438	87.2062	83.6691	149.933	94.3456	65.4057	112.633	70.2678	114.323	104.976	102.083	102.219	95.9333	77.3959	152.959
COPS3	236.886	181.032	328.454	262.811	283.686	340.701	184.289	318.599	191.398	287.62	276.258	234.884	214.472	140.141	328.849	70.5101	128.195	124.118	176.852	246.417	213.382	169.553	106.552	160.904	130.953	146.778
WDR6	101.583	89.3326	134.384	82.627	60.0905	61.1837	118.437	115.498	64.4938	86.3693	113.923	64.3916	137.845	78.4723	185.42	184.622	66.7956	123.513	189.335	123.157	133.364	292.921	220.095	165.131	172.965	165.007
DOCK4	47.6104	61.7507	113.662	47.7586	51.5508	83.0799	42.2229	80.2615	93.9626	60.2641	82.3108	59.5177	79.6052	19.1417	7.75911	38.2033	56.9847	48.0553	3.4992	43.8599	35.9129	8.47248	3.05278	71.5568	28.1148	10.4767
PLOD1	64.6823	73.6891	98.5237	80.0304	70.1924	53.7453	91.8057	82.8308	69.2565	85.351	87.6789	59.2365	81.3514	95.6218	152.558	112.202	125.742	70.2192	129.092	87.3089	158.322	92.1641	95.3254	103.993	126.891	183.865
DHDDS	76.5584	74.8212	114.034	55.2701	84.3558	109.062	63.2375	74.2663	74.0191	56.4686	25.1505	86.6053	137.332	150.708	125.059	73.666	218.537	131.875	132.875	107.749	95.3549	96.1937	100.348	95.4418	113.635	107.281
CD79A	156.722	240.519	172.727	174.064	205.578	131.901	153.01	354.447	69.6534	223.931	210.251	208.734	354.474	219.913	259.131	426.216	233.662	349.685	221.206	293.255	181.089	448.525	242.548	333.211	422.149	450.077
DYNC1LI1	212.709	124.839	369.402	79.1958	186.208	135.673	107.785	288.011	141.192	79.3338	196.333	72.3586	39.4431	45.559	158.833	19.683	8.33923	93.4912	54.0958	83.8166	61.8235	81.8318	79.1753	69.3943	36.453	84.5467
PRKAR2B	218.647	233.212	243.455	76.1355	457.813	178.941	238.23	370.231	236.246	282.991	199.216	263.659	210.26	77.5195	262.44	134.625	122.145	149.505	62.04	176.261	121.456	120.268	91.9772	135.152	149.126	122.996
COMMD10	90.9793	30.5666	176.077	112.951	30.618	192.561	30.7956	107.301	74.6144	78.4081	56.8621	145.467	28.966	23.2992	26.4722	20.6796	44.1488	21.4587	24.3053	19.927	23.0528	22.2144	105.665	27.0304	32.0701	38.4493
MAGED1	279.088	298.77	276.09	221.08	232.76	194.028	234.647	176.551	218.684	225.319	297.532	221.575	335.677	322.55	457.559	202.395	321.796	266.974	317.86	251.244	336.648	387.668	319.458	266.864	383.665	311.785
EIF2S3	296.478	128.338	30.525	148.747	45.8229	138.292	14.7199	153.427	106.464	121.732	99.608	173.492	79.6052	19.1417	13.5784	63.866	28.4515	15.414	40.099	18.2835	28.0063	17.6682	86.0686	39.3169	90.6515	17.7056
GAST	91.2974	87.0684	68.8673	134.93	75.2954	83.499	78.9258	137.032	54.3733	72.8538	177.048	86.0429	136.407	198.086	155.639	264.101	208.644	122.204	88.5204	126.136	149.748	159.531	115.021	118.639	177.455	227.553
AKR1B10	56.4114	12.3501	10.175	33.2919	52.8005	51.5452	12.7831	14.4373	11.6089	59.3384	73.8611	13.8718	17.5645	117.189	59.7908	98.0829	52.5698	80.5959	94.9514	27.2198	63.7287	82.9683	97.6889	55.5351	79.7477	110.634
ZNHIT3	129.365	97.1544	175.581	93.106	86.9594	51.4404	55.3933	76.3463	96.1454	61.5601	65.0136	84.0746	34.9236	10.3937	92.3105	12.2085	39.734	11.9886	12.7674	9.86077	9.43071	31.8235	68.0474	89.446	45.2188	87.5849
POLE3	171.355	114.033	272.864	165.347	169.337	141.225	109.14	147.187	122.836	141.542	117.303	183.708	120.178	64.614	81.5847	108.215	91.6497	80.4951	84.5484	132.401	70.8732	100.843	125.459	166.311	84.8789	94.2899
PKD2	40.5059	22.7448	39.335	37.1868	68.3178	31.849	21.0146	43.9236	37.8033	30.8263	30.618	37.0228	2.77334	41.1416	3.99366	8.88643	4.0061	15.8169	13.9968	14.7912	17.3373	50.9382	6.69641	29.1928	6.94852	7.75273
PIGQ	59.6986	81.3051	57.9478	70.6642	42.1779	75.3272	51.5197	44.6577	39.0932	81.7407	17.5954	85.4806	121.103	102.118	102.466	44.7644	81.4301	86.2376	103.368	75.1884	74.7788	116.135	100.742	77.6509	138.115	177.579
REXO2	148.981	131.941	215.04	188.438	172.044	200.419	112.723	258.648	128.789	179.126	152.891	144.061	163.73	7.62203	150.618	80.5592	111.271	139.028	126.255	111.447	96.8791	111.485	113.445	76.0782	152.44	85.6991
TAF1D	183.973	171.461	226.828	128.809	130.491	132.111	123.957	217.66	147.244	110.16	139.968	154.465	62.0407	71.8896	106.688	115.69	87.1531	95.0024	105.733	139.181	98.0222	106.526	161.797	126.797	132.236	109.481
RSF1	67.5453	29.4345	74.6993	27.0787	24.786	46.5164	24.0167	44.2906	44.5504	47.1189	50.9969	28.7747	4.93039	5.62991	40.393	10.6305	11.0372	12.7946	7.66042	34.7181	15.9084	10.0223	49.3368	28.1116	27.3665	11.4196
COX7B	101.477	25.9353	327.709	178.33	58.3201	211.524	29.4398	132.872	35.422	73.3167	71.6741	98.1339	13.8667	36.8976	6.73217	9.96609	46.6016	48.156	4.9178	44.2708	6.8587	28.1038	5.21926	4.32486	8.33823	29.7537
CASP8AP2	50.2613	14.9231	96.4143	26.8004	51.0301	62.3361	8.90941	55.4245	49.2138	32.9555	6.85924	27.3688	3.18421	4.3307	2.39619	2.98983	15.6974	1.51117	18.6309	27.0144	16.6704	30.8936	15.7563	18.1841	5.77262	4.4002
TRIP10	81.1179	97.9777	81.2759	113.322	92.5831	106.652	122.698	114.03	95.3517	88.6835	126.846	57.7369	174.721	155.299	114.333	131.968	116.177	139.028	157.653	114.94	161.656	106.836	124.376	98.882	102.945	137.873
CEBPZ	69.3479	34.5804	93.6844	66.1201	60.5071	97.9568	46.3871	96.9011	54.8694	72.2058	72.4693	92.3228	10.4771	17.6693	43.5879	12.3746	104.486	29.7197	10.403	60.8081	41.5332	9.81568	4.72688	51.2103	59.009	29.3347
PDZD8	41.4603	26.1411	72.5899	25.2239	33.9506	18.9628	27.4061	21.5336	26.0952	31.8446	4.97046	20.714	5.13582	7.62203	7.18858	11.2119	4.5784	2.82086	8.32243	5.95755	7.14447	45.1521	3.84059	5.01291	3.42081	2.93347
COMMD8	161.388	35.5066	489.889	209.952	78.628	245.468	39.0271	293.395	110.334	115.807	138.079	61.6735	7.60101	5.11022	19.3978	30.3135	31.4765	26.5966	29.9797	41.292	43.0574	48.3552	34.5653	63.3985	5.87952	79.9369
SH3BGRL3	661.244	638.193	453.408	403.398	516.758	321.633	574.27	672.435	635.81	432.031	470.703	426.84	1127.11	975.447	579.08	371.154	252.711	969.568	795.076	1169.12	997.178	718.095	1252.23	1112.47	768.613	925.823
FKBP3	136.363	73.895	191.836	127.974	107.996	108.119	74.2774	210.442	91.2836	93.6824	114.818	85.1994	62.3488	59.9369	53.9714	39.9474	85.1909	81.8048	43.5036	56.0831	68.0154	106.939	58.1997	27.1287	118.873	73.3366
MIS12	109.748	97.3602	171.486	76.0428	72.4835	96.49	69.2416	75.6122	62.2118	101.551	115.911	59.424	35.9507	62.7951	62.9857	28.2373	75.4618	61.1521	57.9733	68.6145	22.5765	40.3993	62.3357	57.5993	77.5028	68.5174
PUF60	302.946	296.712	316.045	304.728	313.575	255.107	383.686	406.201	303.22	174.312	248.523	304.243	451.541	378.243	341.058	407.53	253.692	326.413	462.841	384.878	416.094	576.542	424.533	497.654	418.836	335.567
ZNF652	6.15012	8.85093	2.72988	36.6304	9.89358	15.8198	11.3305	3.79284	9.42602	9.34973	7.35628	5.15508	18.1808	11.3464	32.4057	20.6796	31.5582	24.7832	64.2151	22.5976	17.8136	23.9709	50.3216	61.4327	55.802	18.1246
DNAJB2	8.37688	12.556	42.6853	16.0432	58.8408	34.8873	35.6377	82.3414	12.7003	46.4709	8.25097	48.6452	205.535	63.5747	118.669	139.774	49.0543	77.372	108.381	43.9626	54.9648	57.5509	74.8423	38.2357	129.243	89.0516
SUCLA2	74.8618	47.7539	146.545	70.015	66.9639	95.6519	57.5238	119.046	62.4102	43.0458	55.4703	74.2331	7.4983	65.8266	30.1236	37.622	47.2556	67.7005	63.7423	58.7538	35.2461	19.3214	33.5805	24.2782	37.3082	29.0204
RHOG	752.011	918.644	1118.26	502.995	781.697	842.324	963.282	1491.44	886.84	692.25	877.684	651.133	1577.21	1496.52	1997.06	841.138	708.752	1077.06	1261.89	1406.91	1555.11	1270.77	1238.84	1144.32	1359.34	1206.6
TXNRD1	403.469	301.24	416.554	208.098	276.187	320.586	369.934	343.558	450.366	265.125	354.593	238.914	153.766	127.842	419.676	136.535	184.281	193.732	177.041	246.314	230.528	147.752	172.039	354.442	251.109	191.409
CHCHD2	1039.69	574.487	1436.78	872.174	927.81	1350.02	573.495	1177.74	701.594	764.178	967.451	685.063	571.822	374.259	671.505	133.629	382.705	497.78	472.771	603.459	679.487	952.121	474.756	562.035	733.978	813.722
FXYD5	510.46	408.789	580.595	428.251	467.185	451.649	520.232	731.897	439.352	437.03	452.312	454.49	893.53	652.203	1036.75	392.249	411.892	592.078	612.172	681.01	561.556	884.445	796.775	752.82	1029.24	849.762
PPA1	228.403	140.483	348.183	284.975	224.116	214.038	153.978	373.412	190.207	208.101	104.976	179.022	168.249	49.8897	189.299	110.125	64.9152	143.763	96.8429	253.607	80.3991	131.323	61.351	71.8516	140.36	133.996
CCDC90B	111.338	93.4493	163.668	117.959	99.2483	99.9473	63.8185	113.908	63.1047	62.2081	43.4418	66.5474	61.4244	64.7006	71.5435	37.2067	56.4942	64.7789	22.7921	76.1128	31.8167	58.0675	46.7764	58.2873	42.0118	67.784
RBM42	99.2502	139.659	122.844	109.984	113.203	97.1186	138.096	161.746	145.458	107.105	100.204	152.309	199.886	165.433	241.787	107.052	143.729	149.808	187.538	141.646	113.645	171.206	199.317	170.93	184.831	177.475
HILPDA	69.5599	147.481	123.961	87.3565	104.976	67.9935	106.429	137.032	93.6649	113.493	122.273	79.2007	236.453	153.22	176.177	143.678	141.031	107.092	84.1701	130.963	164.323	183.605	132.944	188.033	149.447	133.892
SIT1	62.9857	28.4053	74.6993	55.1774	19.8913	19.5914	58.7828	40.6201	26.4921	58.3201	29.9222	26.7127	77.9617	45.559	93.6798	36.4593	147.49	44.0255	87.1964	41.7029	124.219	157.154	167.509	95.3435	144.422	63.4886
GOLT1B	53.0183	44.3576	52.8603	53.7864	59.5698	70.7175	34.9598	9.17624	61.0211	10.0903	17.496	14.5279	3.69779	29.5354	28.7543	10.9627	6.78584	13.802	37.9238	33.5883	3.52461	8.16251	4.43145	3.63681	7.05542	8.4861
CASP5	57.3657	104.873	87.1079	61.8543	75.5037	141.225	80.7658	71.2076	100.313	70.9098	103.187	59.9864	71.9015	58.0314	71.0871	29.5661	17.7413	67.902	21.4681	89.9795	54.9648	72.7394	25.8994	39.022	37.9496	46.4116
CLEC2D	76.3463	36.1241	40.3277	50.6334	27.2855	43.7924	48.5176	15.5384	62.2118	43.7863	26.0452	56.8933	19.8243	24.5984	12.7797	47.2559	24.0366	27.4026	29.1285	23.2139	25.7201	30.5836	4.03754	33.5177	3.20701	10.6862
POLB	259.365	180.003	343.716	203.646	230.885	252.802	208.693	540.052	326.934	162	225.162	181.552	31.6366	140.661	249.318	167.181	144.792	178.621	113.015	205.844	144.414	122.644	77.9935	161.691	99.0966	158.198
ECHDC1	141.135	97.4631	131.034	42.4727	76.441	166.16	139.452	67.17	91.9781	79.1487	43.4418	96.8217	38.1078	20.3543	40.2789	15.8627	43.3313	60.9506	66.012	79.8106	72.0163	42.2591	36.5348	96.9162	53.8778	61.7075
TGS1	154.707	92.1114	142.822	114.25	120.285	117.653	155.527	139.479	158.258	99.9773	147.424	136.844	109.393	67.0392	89.572	59.9626	84.9456	93.8942	64.026	145.857	58.9657	114.895	124.77	113.429	109.466	103.509
NEUROD6	56.7295	30.5666	30.7731	34.5902	46.9685	18.3342	63.7217	21.5336	16.3715	34.992	28.431	11.7161	40.6757	139.189	57.3946	87.9507	107.02	76.1631	53.4338	30.7122	49.0587	118.615	83.6067	51.8983	39.1255	60.136
PPM1D	107.733	63.6032	115.027	71.3133	68.7344	79.8322	72.4374	92.1294	82.8498	51.0995	103.286	68.3282	13.9694	25.2047	83.5245	23.9186	75.8706	47.0478	40.4773	63.7869	64.3955	12.1921	75.2362	56.7146	54.3054	59.0884
ZNHIT6	83.6628	15.2318	82.0204	60.1851	55.6124	42.0114	39.4145	37.3167	70.7448	53.8766	30.3198	41.1469	10.2716	14.2047	27.4992	9.88304	4.74191	17.0259	26.2913	38.2105	31.4357	43.6023	39.1937	54.5522	2.56561	19.4866
NFE2	362.009	464.674	406.876	291.374	447.711	467.783	438.692	587.279	387.459	426.014	539.991	357.575	732.368	498.723	1067.68	530.528	357.851	340.316	550.037	612.806	690.442	653.724	667.573	839.318	935.592	852.276
ATAD2B	101.265	82.9517	138.231	83.8325	70.7131	44.5258	83.671	66.4359	85.0327	54.2469	57.0609	44.0525	29.2742	12.4724	55.5689	55.1457	65.4057	46.4434	28.7502	61.8353	47.5346	32.2368	2.16649	28.9962	59.009	65.0601
MYL12B	953.374	583.75	1511.36	811.339	688.073	1034.78	509.773	1260.2	639.283	636.8	917.845	613.548	579.526	370.794	867.651	283.867	408.704	461.915	412.812	615.99	545.076	710.655	394.891	345.989	520.07	579.674
PSMD10	162.342	120.723	260.207	138.361	154.444	262.126	110.98	184.748	102.793	148.392	140.167	127.565	119.767	79.0786	159.518	29.5661	151.986	112.028	88.7096	123.979	41.5332	102.393	10.8324	60.548	118.018	31.5347
CCDC59	86.2077	64.4265	125.078	67.8821	38.7412	67.4697	55.6838	94.9435	43.062	67.4847	68.99	52.7693	34.8209	32.0472	67.8922	42.605	35.6461	49.6672	48.2323	41.8056	48.8682	51.7648	44.5115	45.3127	34.4219	8.1718
OGFRL1	143.255	68.3374	230.799	64.08	131.949	112.624	123.182	193.313	100.61	89.5167	100.702	61.9547	10.6825	43.9133	120.494	22.5068	36.2184	56.5179	76.9825	49.612	96.3075	28.5171	64.1083	64.9712	93.4309	53.7453
ZNF140	44.7474	34.4775	92.0713	51.6535	30.5139	100.262	58.2017	20.0654	51.1982	41.1943	13.8179	33.4611	2.46519	35.2519	2.5103	10.7966	3.92434	12.3916	12.6728	7.70373	31.8167	55.3811	6.00708	26.5389	21.9146	8.38133
GSTM2	231.584	223.846	353.519	157.742	120.493	169.722	195.232	235.768	126.408	193.289	177.147	196.174	332.082	197.047	398.681	276.227	208.808	196.352	237.662	381.078	295.305	321.024	255.252	328.001	425.998	298.69
SMCO4	246.747	267.277	316.169	193.816	183.917	246.306	193.973	174.226	267.6	147.744	238.185	138.625	79.5025	98.1336	245.781	75.9914	131.792	208.542	60.5268	209.336	99.07	107.249	156.282	132.793	139.826	188.37
AHSA2	74.5437	65.147	130.538	108.315	67.5888	39.6018	50.4544	164.438	48.8169	63.8744	92.0529	65.3289	61.8353	7.01573	60.9318	22.0084	8.74801	43.421	52.4881	34.2046	42.8668	55.4844	36.1409	49.9325	40.4083	48.6117
BRPF1	57.2597	54.3406	57.2033	11.4992	26.244	14.9816	20.7241	18.7195	26.3929	23.8835	19.9813	13.0283	25.3709	38.1968	72.9128	33.5525	58.9469	80.7974	56.1764	51.9745	29.0542	79.7653	145.155	103.6	120.584	129.596
CAAP1	104.34	60.4127	185.632	88.3766	64.9852	90.9374	72.1469	122.595	95.8478	77.575	85.2931	99.2587	57.8293	61.929	66.8652	63.2016	69.8206	62.3611	39.3424	95.6289	51.5355	86.2747	32.3004	45.6076	35.384	25.4583
KIAA1598	45.7017	89.1268	121.231	47.2949	96.7488	54.0596	52.7786	82.3414	90.3906	54.8024	64.2184	51.5508	50.2283	18.9685	44.729	17.1085	23.6278	59.641	95.5188	41.7029	16.3847	20.3546	7.09032	38.8254	40.4083	40.6494
TOP2B	448.959	299.182	612.733	312.239	346.484	248.716	230.87	634.506	257.876	375.007	314.73	334.705	142.365	111.212	466.802	172.413	154.684	304.149	209.763	258.126	172.896	144.032	189.568	229.512	211.556	129.911
TMEM156	38.9154	31.3899	29.036	42.9364	25.6192	36.9826	15.1073	34.7473	30.5602	41.1943	24.9517	13.2157	2.77334	20.0944	9.92709	41.0271	18.9677	17.7311	28.9394	8.32003	24.4817	5.88941	6.00708	7.6668	6.41402	6.80983
CD69	66.1668	44.1517	130.662	96.3518	46.3436	48.7165	37.1871	73.1652	29.6672	49.6184	37.2785	38.2413	39.854	13.5118	21.6799	6.39491	18.4771	55.1074	47.4757	41.7029	16.861	2.89304	15.1654	31.6501	19.8835	14.0387
SLC17A9	55.0329	55.7814	74.203	22.4419	70.9214	30.1728	90.5468	117.823	85.7272	42.1201	93.8423	59.3303	157.567	80.551	154.954	130.473	128.604	146.987	51.5423	48.893	139.936	167.28	88.9244	89.446	186.969	246.097
ACTL6A	67.7573	72.1454	143.07	91.8078	75.3995	44.421	69.2416	70.1064	58.4413	64.1521	62.7272	87.5426	38.4159	43.307	52.6022	18.2712	54.859	78.0773	47.5703	58.9592	56.2032	41.7425	40.9663	34.5989	34.1012	56.993
ACOT9	122.896	182.164	204.865	118.515	122.16	124.987	98.972	141.681	154.785	125.157	160.944	49.4888	55.2614	97.2675	116.158	45.5949	64.5881	104.976	27.8045	113.399	154.321	61.6838	58.1012	25.8509	100.273	78.8893
GRAMD1B	96.2811	97.3602	109.071	58.5159	98.9358	57.7264	138.967	95.7999	118.569	107.198	67.1012	94.0099	128.087	75.3542	105.318	150.571	141.358	144.871	115.852	112.372	116.503	134.94	139.345	155.105	125.715	173.913
CPVL	568.992	466.115	759.774	379.287	692.03	634.571	461.546	815.462	635.612	333.906	446.944	439.306	339.272	302.716	538.916	322.486	144.792	377.995	420.377	517.177	292.257	453.175	263.918	369.382	354.802	448.192
DNAJC12	10.8157	48.783	6.57652	60.2778	54.1544	41.278	18.8841	8.93154	71.737	51.5624	33.6003	68.7031	85.9736	105.842	60.5895	100.907	64.2611	48.962	62.3237	64.5059	78.7797	72.1194	76.1225	46.7871	58.7952	50.1832
MAGEA8	50.1553	22.8477	39.4591	52.3026	39.1578	11.9434	39.705	63.7443	38.3986	80.4447	41.5531	87.6363	113.193	97.7006	59.2202	91.1897	58.2111	65.7864	94.4785	71.4906	94.7834	106.939	47.7612	85.0228	52.4881	60.7646
RPS29	3762.18	1321.16	6443.38	5967.88	2998.9	4720.47	964.541	6027.81	1290.17	3763.4	2939.33	4386.41	1007.34	1332.12	1692.06	274.4	762.14	628.446	712.892	1209.79	1950.54	5356.06	320.837	991.671	2228.66	1871.55
GABARAPL2	941.286	697.371	1295.82	746.889	893.963	1114.72	713.044	1002.9	862.828	877.486	835.037	1123.24	498.277	476.117	1076.01	274.898	804.163	462.016	387.466	633.965	588.99	634.92	720.948	700.726	844.727	867.363
ISOC1	221.192	121.237	144.187	108.036	100.81	95.9662	79.8942	125.653	99.4197	120.158	132.91	100.852	43.5517	56.6455	127.797	36.7084	89.2788	96.4128	60.0539	94.2936	75.9219	68.0898	111.18	74.1124	66.9196	76.0606
PDE6G	17.496	26.244	21.5908	14.2812	12.8096	25.2488	21.6925	29.2416	21.9279	21.0137	28.7293	22.8698	52.1799	39.496	33.3185	79.8948	32.6211	28.41	46.9083	19.1052	43.4384	32.7534	30.0354	24.9662	45.7533	36.8778
BCL10	238.158	238.152	700.089	127.974	223.595	320.9	116.307	339.398	254.602	222.357	332.623	172.742	140.208	59.244	278.986	41.4423	117.73	175.598	55.2307	130.861	69.2538	49.595	91.2879	131.22	138.864	117.967
TM9SF3	206.665	107.24	374.241	172.487	166.941	301.623	170.731	337.808	224.042	154.502	217.706	152.872	107.544	130.441	223.417	94.8439	141.522	105.278	94.2894	137.743	75.9219	128.017	100.643	210.64	107.114	101.205
DBR1	91.9337	122.472	141.333	91.3441	98.4151	54.3739	88.5131	167.986	104.778	87.4801	109.35	57.1745	61.219	10.5669	65.2678	95.1762	69.7388	98.9314	64.4989	82.9948	60.0136	38.8494	52.4881	77.9458	50.1363	35.0968
TTC33	40.718	4.42546	62.0426	44.3274	61.3402	73.9652	31.5703	48.6952	25.996	51.5624	34.1968	44.9898	45.8115	30.6613	34.6878	9.71694	26.1623	11.7871	8.70073	17.2564	6.09662	45.4621	20.9755	2.16243	14.0039	2.72393
CCND3	697.19	737.921	1062.54	613.721	918.437	502.67	830.125	894.622	721.438	420.83	491.479	923.696	1334.49	812.872	892.525	630.106	545.974	1204.1	1344.64	1107.39	964.028	1083.44	1518.61	1350.44	1133.04	1453.85
MNDA	6967.55	5289.05	6635.83	3117.29	6746.8	8171.17	5769.72	9743.08	8050.22	5305.28	8237.74	5852.51	4003.27	3788.84	5677.04	2259.48	2348.72	6286.08	6321.46	5192	6386.3	4434	3269.23	3132.18	3767.49	5065.36
RPH3A	79.5274	70.3958	37.1015	45.5329	120.91	27.9727	81.9279	91.1506	66.6767	61.7452	50.5993	32.5239	52.5908	138.929	115.816	131.968	131.138	137.315	84.7375	88.747	106.881	125.021	96.3102	57.0095	71.1956	163.331
HDAC9	100.417	64.5295	124.582	62.6889	104.039	93.7661	50.3576	191.722	61.9141	111.364	87.4801	67.9533	17.7699	66.6061	34.0031	47.8372	54.532	42.8166	25.251	44.2708	64.7766	55.5878	49.3368	41.381	40.8359	111.157
MTR	104.022	82.7459	104.108	86.4291	128.721	54.7929	101.49	121.004	74.1183	39.0652	76.9427	106.195	32.972	82.4565	54.1996	13.9525	54.205	88.3532	94.5731	48.5848	42.9621	13.9486	84.493	42.5606	48.9604	40.2304
GOLPH3	355.54	232.388	563.223	235.733	333.362	276.479	274.255	403.387	268.096	225.597	206.672	210.421	95.7317	169.937	346.079	118.43	120.346	173.382	217.518	288.017	178.993	144.652	147.026	166.114	196.162	125.091
RRN3	103.81	60.2069	111.304	34.8684	23.5363	61.3932	30.6019	70.4735	24.8053	62.2081	55.7686	41.2406	36.567	2.16535	48.9508	12.4576	6.94936	53.1933	19.0092	28.0416	21.1476	25.8307	5.41622	5.79924	47.6776	20.7438
NOL8	92.7819	105.697	243.207	136.042	60.8195	105.605	63.0438	212.399	55.4647	60.8195	55.5698	116.036	7.90916	6.8425	118.783	18.7695	25.917	95.5061	17.1177	52.1799	9.43071	104.15	4.33297	39.3169	8.01753	5.3431
STAT5A	126.714	223.743	217.521	118.608	106.33	101.309	99.4562	215.947	165.501	175.516	197.228	148.185	261.002	233.598	338.548	105.059	240.775	217.307	151.979	196.086	271.014	309.659	322.314	181.349	252.606	272.498
ALG5	234.765	188.134	315.053	193.353	181.625	191.513	188.55	263.174	160.937	157.557	161.441	165.619	116.48	80.8108	210.979	102.9	127.623	182.953	126.444	180.884	140.032	130.187	131.171	138.69	137.581	179.884
NEK4	52.382	46.6218	85.3707	51.468	35.6169	53.6405	43.4818	68.0265	60.525	55.4504	31.3139	45.5521	40.1621	49.2834	27.8415	5.2322	23.1373	6.9514	1.60774	65.8412	47.0583	7.54258	37.3227	28.9962	35.384	8.27656
EGLN1	258.835	193.691	240.353	70.3859	114.141	264.64	233.001	271.617	207.174	150.799	189.375	187.832	67.2792	108.094	157.921	51.1593	95.0018	118.677	170.326	153.356	120.313	87.9278	108.226	127.485	108.183	237.82
UBE2O	14.2089	20.2748	3.97073	15.765	8.85215	9.84806	10.4589	16.6396	6.64783	13.7932	9.04624	16.59	51.8718	133.732	28.9825	106.637	21.7474	30.022	24.589	14.2776	50.0113	21.3879	99.5599	15.0387	135.977	113.253
SLC26A10	84.8292	106.417	25.1893	52.1171	82.8978	69.9841	93.8394	75.7345	70.4471	43.3235	86.2872	73.2021	218.067	114.33	103.721	140.107	151.905	107.596	107.624	76.421	92.0208	137.316	92.1742	87.1852	87.2307	104.033
GIMAP6	391.487	211.084	615.835	336.35	274.417	265.374	232.226	462.849	250.038	224.579	283.018	243.882	149.658	13.5984	306.256	68.2677	58.2111	267.377	188.579	231.42	117.741	248.595	133.14	168.08	259.233	187.008
FNBP4	191.926	291.463	428.963	267.077	329.613	210.476	248.979	311.747	220.569	198.659	175.159	275	153.047	111.039	265.407	124.742	54.859	257.806	121.526	121.205	129.267	187.118	158.547	236	234.005	200.419
SLC6A9	7.42256	18.6281	16.8756	27.2641	14.3717	13.6197	15.5915	23.2465	15.2801	21.5692	18.5895	42.834	42.2164	51.6219	17.6862	39.3661	108.982	52.9918	23.927	53.8234	67.1581	91.0275	40.1785	58.3856	38.0565	5.3431
EML4	127.35	83.0547	111.801	80.1231	90.9168	95.9662	92.1931	87.9695	103.389	57.4869	75.3522	97.1967	23.7275	71.3699	50.0919	70.344	74.5625	56.5179	54.285	103.641	98.9748	74.4959	43.0343	72.7363	24.9078	23.4677
WDR41	57.7899	10.2918	75.9402	48.1295	77.7948	53.9548	48.6144	84.1767	15.677	34.0663	17.6948	47.8016	17.3591	23.4724	12.0951	15.8627	42.2684	5.74246	31.8711	29.1715	16.2894	17.5649	32.0049	30.274	21.5939	5.0288
KCTD5	130.001	47.4451	141.333	47.3876	82.0647	75.2224	99.3593	96.167	106.464	51.0995	52.4881	76.4826	37.7996	18.7086	47.4675	50.8271	7.27638	26.4959	14.9425	40.6757	69.349	22.0078	66.8657	87.3818	80.3891	47.0402
VPS39	12.8304	129.471	27.5469	24.853	26.4523	31.43	39.1239	34.2579	30.6594	43.6938	19.3848	53.3316	184.376	103.071	97.5593	37.0406	80.6943	37.4771	69.8895	95.6289	34.7698	230.514	174.796	77.0611	147.416	122.472
NIF3L1	142.831	30.2578	188.982	127.511	82.6895	88.9468	99.8435	136.665	82.3537	26.7532	33.3021	24.2757	25.3709	25.1181	10.8399	18.6864	15.6974	18.3356	8.32243	17.9754	9.43071	35.1298	10.734	26.4406	119.621	70.6127
KLF1	76.2402	138.733	118.501	101.174	106.434	98.7949	82.2184	188.786	122.241	108.216	114.519	129.346	191.874	130.094	119.81	238.273	191.148	157.968	149.142	126.033	96.8791	247.872	171.546	156.776	207.066	171.503
RPL11	1693.51	615.654	2535.31	2748.3	1527.26	1711.57	628.695	2081.05	687.207	1563.63	998.764	1977.39	838.371	745.487	1615.38	349.228	679.402	606.988	437.211	894.146	348.746	1448.79	650.438	828.8	891.763	798.636
PDGFC	108.051	101.271	149.647	53.6009	87.4801	88.3182	85.1236	165.172	95.7486	62.3007	104.181	93.635	70.977	89.5589	79.8732	82.8846	77.424	49.5665	59.8648	69.1281	45.6294	62.9237	53.2759	51.8	7.91063	78.1559
NPL	616.602	292.184	406.007	197.248	520.194	432.372	470.262	546.414	370.592	342.978	485.216	455.428	123.465	291.543	273.965	131.054	193.437	364.999	410.069	274.458	313.5	179.782	298.483	382.259	283.607	424.305
ADAM11	9.96743	13.2764	20.1018	15.9504	11.1433	14.9816	12.6862	19.8207	16.1731	17.8663	29.1269	17.4335	66.6629	31.4409	41.0776	47.422	38.1806	26.7981	33.4789	19.0025	19.5282	39.8827	19.3014	18.3807	24.4802	24.2011
RBM6	178.884	242.063	229.682	214.775	240.258	155.474	170.247	210.075	79.8732	167.74	159.254	142.936	302.5	296.739	274.65	184.207	93.3666	256.799	266.602	243.643	300.544	262.75	323.496	236.196	341.76	255.107
IMPA1	157.676	107.446	611.368	191.591	93.5204	217.076	97.5193	164.683	117.875	108.216	144.342	113.599	42.9354	57.9448	61.7305	61.0423	66.0598	19.2423	45.1114	58.5483	40.5806	29.3437	65.0931	10.0258	25.763	11.8386
EMID1	43.475	65.044	35.3643	45.9966	62.3817	120.377	66.2396	132.015	64.097	26.4755	80.8197	91.9479	171.434	41.7479	139.207	81.2236	101.542	128.55	68.0926	120.075	116.122	150.645	156.184	105.664	139.291	116.815
ZNF230	51.5337	6.79257	39.2109	15.394	72.067	44.421	9.00626	15.5384	38.3986	39.3429	12.0285	31.9615	5.23854	9.2677	6.38985	34.2169	9.7291	7.55586	7.18756	6.06027	16.7657	10.3323	15.3624	4.91461	4.27601	8.38133
B3GNT4	52.0639	114.239	54.8457	78.7321	99.769	94.1852	100.328	28.5075	87.3147	86.8321	105.573	94.7597	156.129	66.6928	139.892	102.817	146.263	126.636	106.489	96.9643	188.805	196.934	183.856	99.8649	99.4173	111.053
TMEM38B	30.5385	25.1119	34.2475	43.1218	17.6002	52.9071	18.9809	20.3101	33.1399	36.7509	48.1141	39.4598	23.0085	3.1181	9.24246	3.90338	22.7285	16.4214	24.8727	24.1383	25.3391	37.9195	3.05278	4.12828	29.8252	1.78103
COPS5	156.192	122.266	292.469	173.229	167.045	249.03	96.3573	203.345	166.295	123.583	136.29	125.784	127.368	97.7006	138.409	48.5847	121.328	117.469	66.5795	101.073	156.131	134.733	94.5376	64.6763	90.8653	123.729
C1orf174	144.528	130.088	220.996	157.001	154.132	192.037	127.153	202.856	144.665	204.676	208.362	122.316	75.1884	191.33	190.783	11.2119	67.4496	147.188	72.3484	152.534	92.6876	66.23	122.308	88.2665	98.669	108.433
ZNF432	77.4066	54.9581	102.867	87.3565	64.7769	75.3272	54.5217	94.8211	74.5152	65.4481	77.0421	84.8245	18.1808	31.181	38.9096	7.47457	40.715	43.7233	64.026	80.1188	63.1572	17.0483	63.9114	100.848	46.7155	9.84806
ACTR6	47.6104	17.5989	130.29	61.9471	21.4535	75.432	35.3471	52.7328	41.7722	33.7886	3.1811	34.1172	2.67063	8.14171	11.1822	40.4457	1.79866	2.41788	9.36274	4.82767	3.71513	34.5099	4.82536	23.197	24.0526	6.286
MAT1A	8.27085	19.7602	27.9192	14.7449	19.2665	17.1817	11.3305	17.8631	8.8307	8.70173	16.999	11.9035	87.5144	82.4565	47.2393	35.961	75.2165	22.8691	17.9689	9.03904	23.9102	31.6168	7.97661	58.2873	40.9428	79.3083
OLA1	179.838	180.929	329.57	231.281	180.896	199.057	180.416	241.641	116.783	186.902	175.656	223.168	126.444	129.575	215.429	63.5338	104.976	169.554	153.114	200.194	159.179	170.173	78.5844	134.366	115.666	69.6698
SH2D2A	116.428	157.053	174.092	228.963	155.277	65.7934	120.18	159.177	113.112	99.9773	123.069	108.819	203.07	133.126	277.502	139.442	182.891	127.845	209.101	175.953	259.106	342.309	153.919	259.295	223.636	313.566
RPS27L	37.5369	31.9045	135.873	83.6471	39.4702	86.3277	30.8924	49.0623	27.3851	50.3589	55.0727	54.3626	15.921	33.6928	24.6466	63.9491	20.9298	18.0333	7.66042	4.00594	24.3865	17.5649	7.48423	4.42315	14.7522	55.212
FCER1A	130.001	64.7353	232.412	54.1573	128.304	159.664	136.546	249.104	160.739	151.262	177.147	172.836	59.4728	131.307	147.423	61.4576	97.4545	105.278	63.7423	93.5746	58.1084	149.922	35.5501	96.9162	42.4394	72.708
SH3YL1	290.328	140.586	338.629	210.509	214.222	142.692	132.77	252.041	153.297	122.009	206.871	236.009	186.841	89.299	178.688	67.1881	95.1653	170.763	83.3189	186.43	98.308	174.513	75.7286	105.959	126.784	122.367
RNH1	129.259	293.213	196.551	237.587	228.073	110.005	183.805	229.406	239.52	267.439	247.927	144.53	382.824	399.377	365.02	237.525	305.69	179.628	398.815	298.494	242.15	306.249	230.14	368.498	180.341	437.61
BET1	94.2665	66.8966	149.399	88.3766	62.1734	79.4131	83.09	86.8684	72.8284	52.3955	68.8906	57.9243	38.2105	43.8267	85.8066	64.0321	57.23	60.6484	50.3129	64.3005	54.5838	53.7279	54.4576	4.52144	13.2556	4.7145
GPBP1L1	238.264	141.512	312.199	160.71	202.454	176.846	182.449	199.063	137.124	98.4036	177.147	208.546	106.311	112.945	233.23	60.7931	42.8407	85.9354	94.6677	111.242	104.976	142.999	113.839	100.16	143.46	180.513
RP11-473I1.9	83.9809	111.46	141.581	73.9099	113.932	130.33	96.2604	112.317	60.7234	97.7556	111.338	61.2048	60.4999	78.5589	109.312	22.5068	63.1165	61.6559	63.7423	91.8284	52.9644	5.26947	39.4891	66.6422	83.2754	83.2895
HMGN3	214.83	182.473	515.947	435.206	332.424	312.938	167.536	434.709	187.925	188.939	208.859	210.515	201.632	117.362	298.497	87.9507	71.9463	228.892	137.698	211.801	141.842	168.21	107.438	151.763	137.367	110.424
NFIL3	357.025	267.38	463.458	153.662	338.777	336.825	318.318	400.329	342.611	223.375	287.392	188.113	164.654	167.771	244.298	164.773	123.453	201.087	237.473	330.952	251.104	180.092	194.688	196.486	197.231	273.546
CD74	1587.79	1794.47	1540.89	1065.8	1488.83	1315.97	1088.98	2204.38	1431.17	964.781	921.225	942.348	1972.98	1666.8	2449.14	1445.25	819.043	2628.43	1786.67	2261.71	1315.82	2244.79	3067.45	3264.97	3452.88	2506.86
HBQ1	177.929	277.569	177.194	293.878	246.506	226.82	196.201	268.435	199.038	272.253	381.731	290.184	582.813	491.621	407.695	375.722	599.852	270.601	319.279	283.6	206.904	473.736	287.453	257.722	375.22	458.144
ACAT1	192.986	144.394	247.922	222.75	166.629	155.474	119.987	277.245	137.124	129.6	139.372	133.282	141.03	114.764	140.234	72.005	92.1403	175.699	139.684	147.398	112.216	145.479	76.7133	17.2994	65.5299	62.86
NOC3L	101.583	44.4605	106.713	67.8821	54.3626	57.5169	42.2229	105.098	47.2293	61.2824	47.12	67.016	36.6697	13.5984	27.9556	61.2914	51.18	29.0145	26.9533	16.7428	34.103	90.9242	3.84059	41.7742	33.6736	29.9632
RPS11	190.548	381.619	222.237	232.951	176.627	288.108	168.117	246.535	215.707	110.53	341.968	262.628	413.023	476.29	132.361	225.483	304.136	531.026	572.924	522.929	382.849	673.769	183.068	434.157	544.871	331.691
DPY19L1	73.1652	65.7645	100.509	36.2594	81.9605	38.9732	27.9872	69.3723	18.3559	43.8789	39.1672	49.2076	15.4075	19.5748	45.9841	31.144	15.2068	51.5814	7.47127	4.62224	60.6804	5.57944	19.8923	33.9108	25.2285	13.3054
PVRL2	118.231	102.403	95.9179	131.684	84.2517	223.362	108.366	127.121	166.493	117.196	139.67	122.878	272.507	193.842	159.746	188.359	178.639	113.539	175.906	141.646	174.611	194.557	170.069	163.558	152.333	239.706
TFF1	53.1243	87.4801	47.7728	79.1958	79.1487	92.7184	97.3257	69.25	87.9101	70.3544	81.615	67.6721	152.431	186.48	132.818	118.015	162.288	113.338	110.556	99.224	97.6411	79.352	85.9701	72.9329	60.3987	136.406
BANK1	171.143	160.243	159.822	80.0304	100.602	76.2701	104.201	189.275	105.373	149.04	64.5166	117.442	97.5806	39.496	114.903	64.0321	58.1293	112.331	72.443	85.1519	45.5341	70.5696	48.9429	58.6805	121.546	86.8515
SMPDL3A	70.1962	53.826	84.378	37.5577	40.4075	58.9836	48.0334	93.2306	49.8091	53.1361	48.5117	33.4611	35.129	10.7401	48.1521	56.7237	30.8224	35.6637	30.2634	48.174	28.0063	28.1038	49.6322	38.7272	19.0283	22.6296
RNF34	661.244	485.978	585.558	450.971	494.367	596.122	523.428	617.132	471.202	363.158	523.489	451.397	392.685	360.401	525.565	247.99	285.986	453.352	302.728	419.699	446.768	625.827	391.445	351.395	356.406	376.741
ARHGAP12	24.2824	19.5544	59.685	47.9441	40.5116	58.1455	44.7408	33.5238	37.208	55.6355	36.7814	41.1469	26.1927	32.2204	4.33597	19.3508	60.0097	5.23873	33.5735	16.8455	45.0578	7.6459	3.24973	6.389	17.5317	11.7339
ABHD10	231.584	216.23	302.52	244.821	162.463	215.4	228.062	285.442	157.96	158.205	211.344	193.456	221.457	109.74	233.001	227.559	142.339	152.83	130.7	147.809	102.595	182.675	143.579	126.502	132.45	154.007
RIN2	96.8113	65.9703	186.872	71.1278	76.7534	136.197	133.738	69.7394	134.346	49.5258	97.7193	51.6445	40.2648	23.1259	86.263	14.783	8.66625	41.9099	59.9593	81.1459	13.0506	63.2337	60.7601	95.6384	59.6504	55.8406
HSPE1	140.816	106.108	171.486	158.392	68.7344	131.901	71.1785	137.521	103.488	127.564	117.104	144.342	137.435	65.5668	94.3644	51.9898	110.372	100.342	112.92	110.728	57.1558	47.3219	58.9875	84.4331	74.6164	51.2309
IMPDH1	327.229	447.795	404.022	394.681	502.594	595.074	410.317	617.867	446.893	452.027	523.489	372.946	625.954	751.203	558.085	459.354	372.404	500.4	560.251	620.612	864.1	764.797	530.395	568.031	734.192	645.886
SAMHD1	205.393	268.101	199.281	142.07	271.813	315.976	200.752	179.732	186.734	93.775	209.753	180.709	169.174	153.74	90.1426	103.564	131.711	184.061	173.163	154.177	111.263	111.899	219.308	130.729	120.797	72.3937
SSBP3	101.159	141.924	108.575	134.373	154.132	108.224	146.618	151.469	102.496	163.944	134.501	148.466	270.247	200.944	248.862	133.795	208.971	161.796	125.026	163.833	116.503	259.961	252.494	161.101	200.973	142.797
EXOSC8	81.33	86.348	115.151	67.7894	66.1308	83.8133	58.1049	85.1555	56.2585	55.7281	46.7223	61.6735	4.62224	20.6141	58.0792	12.4576	26.5711	64.376	56.6493	66.6629	53.8217	59.4107	70.7063	63.7917	9.83483	22.8391
S100PBP	153.753	117.429	209.828	128.902	151.32	161.969	143.132	131.648	107.06	108.309	97.7193	107.226	79.6052	107.834	119.353	55.8932	119.774	138.323	97.032	109.701	64.1097	53.3147	85.3793	103.207	99.8449	116.5
ARFGAP2	145.482	248.341	217.149	173.693	205.891	212.886	204.917	232.098	217.592	180.7	206.871	197.861	233.269	207.094	307.512	278.552	185.016	278.761	236.149	236.248	198.616	383.638	259.191	257.329	306.804	275.012
ADI1	289.692	146.864	274.353	192.333	306.285	288.737	231.354	330.956	260.456	233.928	270.194	250.724	228.441	18.3622	266.662	96.2558	115.032	245.918	212.506	134.456	162.322	186.911	147.715	226.662	157.25	242.22
RPL34	279.618	82.0255	870.21	626.147	117.057	661.496	64.4964	416.723	61.2195	220.598	239.775	330.206	88.3361	203.11	141.261	40.861	22.8102	62.4618	75.6585	137.126	75.6362	78.7321	69.0322	72.7363	61.7884	99.3187
CLDN17	15.9055	52.7968	22.2113	87.7274	67.7971	94.8138	30.3114	107.913	84.4373	44.4343	57.8562	65.5164	153.15	217.574	225.813	135.954	105.712	73.7452	137.131	183.862	162.513	75.2191	80.6524	71.1636	23.7319	105.186
UBA52	3830.67	4277.37	4015.28	3547.3	5373.67	5298.15	2804.53	7328.63	2964.73	4890.93	5160.73	4217.14	6576.21	7346.77	7356.77	3931.62	6093.93	6444.85	4778.78	5734.24	5863.8	7380.67	5379.98	4666.92	9704.31	6712.61
TGDS	151.208	163.845	214.047	209.767	139.76	200.314	133.835	150.246	154.289	154.502	120.683	186.145	162.189	107.401	82.6117	171.998	118.221	95.6069	71.2135	152.02	106.5	178.129	93.4544	106.844	149.019	88.423
CDC37L1	49.9432	45.7984	76.3124	57.1248	11.4557	87.5849	62.1722	42.0883	63.3032	29.9932	77.9368	45.5521	6.77928	7.27557	34.0031	15.5305	33.3569	51.6821	23.7378	41.6001	47.4393	25.8307	5.12079	60.6463	23.8388	5.23833
GGNBP2	230.629	179.9	361.833	185.099	186.104	221.686	201.237	290.581	176.614	189.494	194.743	178.553	172.564	119.008	231.86	81.5558	146.018	161.091	156.802	183.143	151.939	135.353	117.089	142.622	200.117	157.045
ROM1	46.2319	59.4865	36.2329	65.1	54.5709	92.2994	32.6356	81.852	47.1301	52.4881	69.7853	30.3681	88.1307	104.283	40.7353	117.766	155.093	87.8495	95.2351	61.7325	92.1161	58.7908	85.7732	53.7659	103.266	114.3
MPC2	258.517	222.817	499.443	273.661	394.91	365.74	172.378	524.269	209.456	246.24	308.169	227.854	181.5	170.716	189.528	93.9304	192.62	219.725	209.385	237.069	194.234	255.518	187.795	149.601	170.078	290.204
NOS2	51.9579	111.151	73.4585	85.3163	97.7903	55.6311	66.2396	95.1882	112.715	117.381	89.3689	135.063	132.915	105.669	125.629	135.124	180.765	75.4579	163.706	85.8709	136.698	134.94	97.098	144.49	134.908	132.32
TMEM50B	81.33	63.3974	75.692	70.4787	73.2125	106.862	41.4481	83.8096	46.3363	60.0789	58.6514	78.2635	49.2011	22.0866	63.7844	23.5034	19.4582	34.4547	19.9549	50.6392	35.6271	7.85255	88.2351	41.6759	84.0237	35.9349
STRA6	72.741	57.3252	75.4438	58.9795	54.0502	66.5268	83.7679	62.5208	47.7254	68.7807	88.0766	42.5528	104.36	74.3148	80.9001	92.5185	185.997	73.3423	81.522	74.983	68.0154	103.116	109.309	97.2111	105.511	165.322
RNF7	64.4702	66.0732	53.853	92.1787	107.371	78.6797	53.3596	21.5336	80.27	74.8904	70.1829	60.1738	18.2835	38.0235	47.6957	39.7813	57.3935	55.9134	28.4665	36.567	52.3928	36.2664	14.87	52.4881	24.2664	83.9181
CCT4	429.66	418.978	522.895	373.815	355.336	255.002	394.532	433.975	315.028	342.792	312.344	287.278	270.35	139.015	481.065	145.671	206.927	324.6	233.123	326.638	259.106	202.926	261.456	276.3	307.552	252.488
SGPP1	67.9694	56.296	84.2539	62.1325	89.8754	70.0889	83.5742	50.6528	80.6669	76.0938	56.365	51.2696	59.7809	30.3149	36.9699	48.6677	52.5698	56.3164	35.7486	29.685	35.7224	72.3261	41.5572	88.8562	29.7183	48.2974
MPC1	222.995	165.183	246.309	155.702	250.568	227.134	200.559	311.136	234.46	203.565	148.02	197.486	157.259	103.157	163.512	108.132	135.799	205.016	193.78	159.724	144.033	193.111	112.46	131.712	215.832	194.342
DKK2	1.90866	2.8817	1.36494	5.56411	1.458	1.36197	16.463	2.07995	1.8852	19.7177	3.97637	17.621	28.247	39.1495	30.4659	3.07288	48.809	23.8765	32.7223	11.4015	12.0027	34.0966	25.7024	3.04706	1.92421	21.5819
PRDX4	123.745	118.253	176.946	128.253	139.656	145.73	108.656	175.083	91.482	120.898	119.192	131.22	130.347	83.4959	129.965	42.1898	68.349	97.7225	93.6274	108.879	105.548	90.8209	70.9032	107.728	121.653	119.958
C1RL	88.3284	191.118	224.098	105.533	183.396	172.97	129.477	193.924	149.626	148.577	144.243	81.7314	46.2224	32.9133	222.047	119.51	51.7523	104.271	31.682	162.6	96.0217	80.4886	86.4625	74.2107	39.66	28.4965
TRIAP1	190.654	197.705	269.885	225.068	224.012	247.878	167.923	269.659	128.492	121.361	189.474	206.484	178.418	82.7163	125.743	236.695	125.415	180.031	107.53	170.406	128.791	176.372	85.0839	106.352	131.381	165.426
HSPA14	82.9205	93.7581	161.807	135.115	16.1422	136.511	58.9764	143.394	62.9063	62.5784	57.5579	74.608	14.0721	6.32282	14.0349	65.3609	10.2196	48.3575	110.84	36.9779	46.7725	66.85	10.734	61.531	9.51413	65.8982
DDX60	84.0869	85.6276	133.268	119.35	95.8116	121.844	38.9303	205.058	234.559	80.0744	121.876	98.4151	95.1154	116.236	49.0649	64.7796	70.8834	112.532	54.947	83.8166	36.9607	30.5836	37.1257	39.6118	53.4502	2.2001
PIGK	61.9253	24.0828	88.5969	48.5932	49.6762	75.851	35.8313	59.462	52.4881	69.5212	49.307	39.9284	6.2657	43.9133	9.92709	10.6305	58.1293	40.6002	6.52554	17.0509	6.57292	52.2814	3.15125	16.2182	59.5435	53.2214
BLMH	16.4357	21.7157	19.3573	9.18078	10.935	21.3724	13.461	17.8631	10.1206	22.1246	10.7362	16.6837	24.4465	17.1496	31.6069	27.2406	29.0238	25.0855	28.4665	21.9813	21.3382	50.1116	41.8526	25.6543	23.625	12.0482
UPF2	169.022	105.594	246.806	161.452	180.792	109.9	162.597	217.905	146.054	152.188	200.906	95.3221	31.1231	145.771	122.776	128.729	48.3185	133.487	101.004	133.634	116.122	125.021	65.1916	173.093	89.5825	68.9364
POP7	70.6203	96.9486	106.589	90.324	88.834	45.3639	94.9046	106.811	97.5345	55.9132	77.5392	92.604	147.501	103.071	133.616	107.551	113.397	99.1329	109.799	129.834	121.647	78.8354	86.1671	92.1981	132.984	181.351
HAUS7	84.0869	111.048	66.0134	109.613	64.9852	94.3947	112.53	78.1815	98.3283	82.5738	99.608	113.037	176.056	149.322	76.6782	138.196	157.873	119.987	175.717	102.614	116.884	74.9092	146.041	130.925	106.9	116.081
CROCCP2	151.95	148.099	202.383	194.466	124.034	88.2135	116.791	202.244	88.0093	125.434	119.788	135.532	12.7368	15.0708	110.91	17.5237	82.9835	103.465	72.9159	68.3064	46.8678	169.966	62.7296	101.831	91.186	174.227
MAP3K3	241.339	272.629	209.456	224.233	293.996	250.392	263.409	285.197	294.191	274.475	290.673	252.974	286.784	255.684	280.241	335.608	217.31	382.226	293.177	291.715	513.831	381.468	433.593	332.621	433.267	455.211
TLR6	94.7966	108.578	96.042	68.5312	57.2786	144.473	78.2479	67.0477	83.4451	63.0412	76.9427	74.608	58.8565	20.5275	62.4152	25.8288	26.4893	76.4653	80.3871	58.2402	90.7825	66.54	32.0049	32.2399	69.1645	48.7165
DDX46	277.816	181.959	383.672	174.527	265.044	154.321	190.197	304.773	180.285	170.239	214.326	232.072	179.856	53.5274	228.095	28.3203	123.535	45.1337	137.982	186.019	196.711	48.8718	174.993	168.375	213.159	150.34
ARPC3	1090.16	817.476	1385.41	747.909	1116.73	1307.59	691.642	1554.94	775.712	851.566	937.33	749.736	390.22	457.322	1238.72	252.557	394.805	580.29	740.791	1139.74	792.941	646.492	480.763	599.19	559.41	620.114
USP47	150.784	133.279	128.18	92.5496	118.827	77.5273	52.8754	140.335	123.233	69.799	119.291	90.7294	29.3769	13.2519	60.4754	49.9135	17.496	98.1255	14.2805	91.4176	38.5802	59.9273	130.088	78.7321	63.8195	122.577
TEC	4.45353	6.3809	4.34298	4.63676	7.91487	6.80983	6.39154	5.50574	5.95328	7.40572	4.77164	5.81118	13.5586	8.57478	10.3835	16.6932	14.471	6.34693	10.7813	6.36842	11.9075	16.2217	13.5898	10.419	13.1487	11.5243
SNIP1	99.1441	123.604	126.071	69.3659	92.6873	163.122	77.6668	103.019	88.5054	67.7624	147.623	77.6074	85.7682	22.8661	124.032	33.4694	27.6339	70.0177	72.7267	62.7597	94.5928	28.8271	79.5692	39.3169	43.936	89.5754
S100A12	2043.96	649.102	1769.33	995.419	968.842	3305.81	812.403	1136.26	461.081	1904.75	1025.7	980.402	597.707	1111	916.373	223.157	546.219	372.957	536.04	839.604	891.44	425.587	256.236	604.104	238.281	676.373
MAP1S	43.475	46.4159	35.9847	37.5577	39.3661	25.6678	86.3826	53.4669	29.3695	33.8812	22.4665	43.0215	59.1646	69.3778	86.1489	24.583	57.23	48.4583	91.0739	49.5093	76.684	94.7472	82.0311	50.5222	54.9468	100.995
PLD3	114.944	160.552	59.4368	90.4167	92.5831	130.015	94.5173	75.3675	68.7604	76.1864	65.113	60.1738	231.317	164.393	17.3439	111.122	135.717	137.114	174.393	167.017	158.226	220.698	104.09	116.181	158.319	188.894
F2R	58.7442	61.0302	69.6118	112.58	150.382	36.8778	22.2735	74.0216	51.992	68.9658	49.804	29.6183	44.5789	2.59842	67.4358	5.0661	29.0238	21.2572	32.6277	37.3888	37.3418	5.78609	40.1785	27.0304	46.3948	7.43843
ABCC4	50.6854	41.9905	41.6927	39.6906	60.9237	53.431	49.3891	51.2646	31.0563	55.6355	26.8405	38.5225	24.1383	11.433	62.9857	18.8525	67.3679	19.343	22.603	6.47113	8.19233	10.6423	18.809	32.4364	20.6318	21.2676
NUP107	138.06	159.934	235.142	143.647	158.922	181.141	139.161	229.651	142.383	132.84	164.721	117.348	63.4787	55.0865	153.014	29.0678	71.2922	122.707	132.497	138.359	51.9165	14.9818	132.845	147.832	176.386	140.806
CDC73	74.2256	18.6281	83.6335	28.5624	61.2361	90.4136	92.871	163.949	42.8636	53.3212	64.616	53.8003	36.1562	2.25196	83.6386	7.55762	4.74191	6.14544	10.4976	79.6052	7.04921	5.78609	52.3896	43.3469	12.9349	8.8004
HSPB8	14.8451	15.9523	11.2918	22.7201	13.4344	18.4389	9.68415	12.235	13.6925	28.3269	4.67223	32.9925	27.3226	107.488	17.9144	49.9965	83.3923	50.6747	14.0914	26.2954	31.1499	62.8204	7.1888	26.4406	68.2024	67.8888
DPM2	108.263	215.819	97.1588	151.436	141.426	119.434	99.9404	186.216	159.449	141.82	137.682	161.588	399.567	206.748	65.9524	258.288	238.486	128.047	249.484	212.623	164.99	250.765	183.757	239.931	273.344	373.702
RPL6	2141.94	1077.76	2239.12	1860.08	1356.98	1743.32	1111.26	1930.8	1043.21	1232.31	1106.92	1386.25	836.111	528.605	1507.66	450.384	472.556	1242.89	818.625	1634.94	850.478	1640.87	811.349	1118.07	927.681	799.998
NMB	106.461	146.864	95.6697	86.8001	156.319	141.225	108.366	142.17	66.1806	109.234	105.672	111.35	251.552	196.267	157.35	181.466	170.709	121.801	179.121	185.917	72.3973	125.021	133.534	142.425	171.468	262.755
TXNL1	657.426	403.541	711.009	615.668	570.287	656.048	422.519	1047.19	516.943	437.771	525.378	451.397	306.403	338.92	482.89	232.293	264.239	468.564	328.074	474.652	418.761	355.121	433.593	462.269	563.472	509.585
PTCD3	122.154	100.654	156.596	141.05	117.89	131.901	99.4562	100.449	105.373	84.8881	154.681	120.16	35.5399	87.3069	89.1156	37.2067	113.806	87.3458	24.1161	70.977	75.5409	153.745	11.8172	101.438	125.929	33.211
FOS	135.939	81.6138	181.785	12.5192	60.8195	122.053	77.4732	53.0998	112.715	60.0789	140.962	39.741	8.21731	29.1889	73.2551	12.2085	11.3642	15.2125	15.0371	37.1833	54.8696	20.9746	9.65071	27.8167	94.393	105.5
IFT122	133.712	240.313	236.134	124.636	188.395	135.987	204.529	202.244	154.19	211.433	115.812	168.149	232.755	194.968	228.894	162.447	289.338	261.231	287.786	203.378	266.06	318.338	189.863	178.892	209.097	279.832
COA4	81.5421	84.5984	84.8743	92.086	49.3638	90.8326	43.2881	112.195	71.737	71.4652	85.8896	76.6701	78.578	20.0944	77.7052	34.3	44.3941	47.6523	20.0495	90.4931	82.7806	55.0711	13.0974	64.0866	22.7698	18.7532
COL9A2	113.883	133.999	120.859	89.8603	164.65	133.787	101.49	118.19	104.282	113.863	68.6918	103.289	163.011	100.992	170.13	181.798	146.345	165.625	116.419	152.226	103.833	193.214	155.79	166.016	143.14	120.691
DSPP	29.2661	28.3024	14.0216	37.9287	6.56101	34.573	23.5325	3.05875	24.5077	44.3418	41.3542	28.3061	103.538	53.2676	35.2583	40.6118	63.7706	39.089	29.5068	27.2198	55.2506	59.514	36.0425	58.4839	40.4083	38.3446
NUP37	116.746	140.38	150.888	121.576	169.232	161.76	138.58	146.575	146.252	113.493	122.373	126.909	149.452	72.1494	143.429	92.5185	101.461	99.0322	107.34	161.676	99.3558	76.9756	79.7661	115.395	52.2743	112.415
SLC20A1	405.59	379.767	642.886	690.227	523.11	358.721	342.044	631.203	399.564	259.478	380.141	335.736	122.746	143.086	495.214	110.042	171.118	355.629	266.602	309.895	215.763	250.248	356.19	394.742	382.489	360.083
MKKS	120.67	93.6552	113.662	66.3056	81.1274	99.4235	88.7068	177.897	112.021	75.4458	63.2243	79.9506	58.8565	100.212	78.5039	41.6084	73.2544	87.7488	60.1485	46.2224	49.2492	79.5587	55.4424	61.0395	31.108	80.356
CAMK1	94.0544	158.699	128.552	115.084	136.74	189.732	118.05	92.6188	83.7428	105.902	91.5559	95.697	207.693	199.212	165.566	168.51	141.685	166.934	196.239	140.619	133.745	194.66	139.443	119.425	141.215	105.395
FMO2	85.4654	64.2207	73.3344	95.8881	97.4778	67.1554	83.1868	100.449	95.947	114.418	108.555	103.195	137.845	82.1967	185.534	191.93	216.902	144.67	193.497	146.474	127.267	141.036	95.4239	80.9928	58.6883	127.92
AMIGO2	92.2518	53.826	151.88	133.075	97.9986	95.7567	78.4416	100.694	99.2213	91.6458	68.5924	88.4799	63.6842	58.2046	71.4294	89.1134	68.8395	65.6856	46.0571	69.4363	64.4908	72.1194	113.741	64.3814	51.2053	55.7358
LMO2	465.288	413.832	517.187	265.593	354.19	447.772	433.366	680.265	406.51	262.718	399.426	275.844	225.771	243.039	370.041	136.951	174.551	322.384	392.857	365.978	426.859	138.143	228.17	259.393	262.013	317.024
CDC25B	291.388	275.305	476.984	410.26	294.621	280.355	349.695	470.802	307.487	240.779	271.984	315.116	612.498	282.102	577.825	274.898	288.603	520.75	497.455	463.251	446.291	466.4	697.904	414.302	792.025	521.947
CD83	102.643	160.037	119.494	113.601	136.531	99.8426	108.462	155.751	125.813	89.887	110.941	169.274	167.428	211.598	192.951	264.517	194.01	171.971	138.455	152.226	124.314	180.609	177.849	100.75	150.943	135.778
LOC100129361	75.8161	57.4281	82.2685	119.906	105.913	86.4325	103.233	87.6025	83.1475	99.7921	49.7046	79.6694	42.1137	16.8031	76.9064	28.9847	15.5339	62.5626	89.5607	104.257	11.5264	67.4699	57.5104	50.8171	75.4716	55.4215
TBCC	188.851	104.976	331.06	111.097	116.432	165.95	92.9678	110.115	156.075	98.1258	155.675	115.38	36.6697	40.8818	109.426	115.69	62.7077	111.928	63.1748	106.106	103.643	46.4953	44.413	77.4543	74.0819	138.082
TNFRSF1B	593.168	700.458	855.196	419.719	543.106	541.015	514.519	834.915	698.22	533.12	745.569	368.916	979.298	753.195	1092.21	559.015	444.922	799.007	812.477	760.923	1084.72	696.707	1013.72	879.814	811.267	1167.2
COLGALT1	288.949	354.655	293.71	288.035	310.971	289.051	325.872	375.369	252.717	255.035	284.112	269.095	498.996	477.503	210.637	355.623	455.714	371.749	436.171	357.864	352.556	489.544	378.052	257.133	423.967	325.824
ATP5J	101.053	41.6817	177.814	140.401	97.0613	159.56	45.9029	146.208	16.6692	138.302	120.285	59.5177	58.8565	12.8189	82.8399	59.7965	29.1055	50.8762	51.2586	104.36	92.7829	61.8905	7.97661	25.6543	47.25	34.1539
HSD17B4	349.496	171.873	200.77	99.1338	201.829	207.543	152.622	377.572	170.859	171.535	208.66	234.322	73.8531	102.291	224.786	82.3863	56.6577	164.919	152.074	143.803	84.3048	118.511	185.924	163.657	158.319	124.148
TMEM59L	16.8598	32.522	13.153	23.5547	16.6629	34.573	26.6314	15.1714	26.0952	19.2549	21.9694	30.6493	61.6298	30.0551	30.9223	29.3169	51.3435	38.0816	29.5068	28.7606	50.5829	52.0748	21.6649	20.2482	52.9157	30.3823
MYH9	315.459	405.084	464.079	190.571	419.905	277.736	466.098	430.549	290.718	293.544	331.232	311.929	711.722	570.353	663.518	304.796	208.889	504.127	493.199	396.793	487.539	521.678	803.471	340.484	745.523	811.103
ARHGEF4	8.27085	7.30716	8.81005	10.2936	11.2474	10.3719	11.3305	6.97394	9.92213	10.9234	6.06396	17.3398	12.0178	26.7637	15.29	33.2203	18.5589	15.3132	17.496	18.3862	12.7648	11.4688	21.8618	11.9917	15.2867	17.3913
MAP3K8	61.7132	38.1825	117.136	41.0817	47.3851	58.6693	35.3471	55.5468	66.8752	53.6915	53.3828	41.6155	9.24447	8.92124	31.1505	47.0067	19.0494	22.9698	25.7239	37.7996	31.0546	50.4216	32.4973	46.1974	45.7533	49.6594
SCNN1B	86.5258	136.469	85.6188	101.359	126.117	115.139	84.0584	98.981	143.474	72.9464	110.642	143.499	213.958	148.023	182.681	189.19	232.599	174.289	193.402	97.9914	116.217	191.974	90.697	88.7579	133.412	147.092
SLC16A8	23.8582	30.9783	13.6494	19.4744	21.7659	16.7627	37.3808	20.7995	60.2273	46.5635	19.5836	12.4659	73.5449	41.4015	39.0237	48.1694	42.6772	33.1451	33.4789	31.6366	29.9115	58.9974	53.6698	57.2061	37.2013	43.3734
EPB42	10.1795	218.803	31.5177	248.994	263.482	273.65	101.393	379.162	42.0698	423.145	324.173	284.185	1086.53	1014.77	752.405	482.11	1056.47	84.3234	385.102	125.211	37.6276	416.908	335.215	557.022	879.255	888.945
USP20	123.533	121.34	126.195	102.38	125.596	88.9468	119.502	170.678	104.678	125.342	102.789	120.629	123.773	136.677	130.307	121.669	122.636	204.008	179.027	163.833	163.847	258.411	131.565	232.56	130.846	211.314
ZNF106	330.622	491.021	497.83	211.714	382.517	379.779	444.89	519.62	362.356	316.595	463.346	386.725	318.215	154.086	462.351	230.134	284.597	291.455	393.14	398.334	323.788	124.814	223.247	256.936	226.843	285.699
LHX3	90.3431	153.039	64.028	71.406	91.5417	93.5566	122.989	21.0442	109.54	67.9475	121.876	126.065	120.281	123.425	129.052	195.834	99.0896	161.998	122.188	110.215	127.362	164.593	122.603	106.647	128.174	185.646
LOC100506282	24.7065	15.026	5.70792	21.7928	22.0783	9.74329	2.51788	3.42579	24.8053	4.25829	2.58464	4.96762	25.0628	32.6535	3.99366	8.22202	30.6589	25.6899	42.5579	19.0025	43.3431	23.7643	12.5065	36.2698	30.2528	31.7443
CHPF	41.5663	98.8011	86.9838	42.1017	81.4398	118.491	62.3659	113.541	92.9704	80.2595	103.584	88.9485	277.334	119.267	113.306	180.718	141.195	114.245	155.667	74.5721	108.12	183.192	93.4544	89.2494	128.387	134.939
PRKACG	54.6088	55.5756	27.0506	27.8205	11.2474	39.1827	34.0882	27.5287	54.0756	52.4881	14.9114	28.5873	46.9414	57.0786	59.6767	103.149	85.845	40.8017	85.1158	55.4668	49.0587	70.8796	92.5681	11.9917	56.3365	50.288
ZNF354A	65.9547	32.2133	84.378	54.3428	52.8005	76.5844	55.6838	101.306	54.0756	62.8561	12.0285	88.9485	18.8998	16.8031	65.0396	22.7559	91.895	68.8087	38.0184	5.85483	16.3847	13.6386	6.69641	8.35484	17.3179	13.5149
SLC25A28	152.162	105.285	166.895	116.197	126.742	110.634	92.871	207.138	119.661	160.149	85.1937	146.029	14.8939	120.653	86.8335	101.737	91.895	54.4022	122.472	123.671	105.929	155.191	25.1116	22.3123	73.1198	52.5928
PPP4R1	396.895	336.438	729.994	156.537	264.731	384.598	339.429	391.519	288.833	271.42	320.098	180.053	76.9346	123.512	371.068	123.164	123.044	256.295	201.346	254.12	202.713	43.499	200.991	219.683	253.14	227.553
FIS1	215.678	182.473	296.564	275.887	283.581	383.76	254.015	338.787	200.129	254.572	276.656	349.983	365.568	465.03	402.903	289.266	330.381	358.148	277.95	292.639	272.633	477.972	301.339	359.16	484.579	389.627
LOC100506699	23.4341	29.9491	10.175	16.4141	14.9966	31.1157	23.2419	8.31979	12.105	43.9715	35.6879	44.3337	61.0135	51.8818	46.7828	67.105	15.1251	39.492	39.5316	55.5696	36.0081	31.2035	39.4891	50.3256	47.8914	15.9245
IL18RAP	155.131	530.13	743.147	174.62	167.045	883.078	449.732	446.21	420.103	360.288	230.629	271.626	206.871	159.63	403.245	122.251	76.5247	137.114	136.658	343.381	131.839	194.041	117.286	239.735	181.41	211.314
MRPS35	235.931	221.17	313.067	230.818	181.73	289.575	142.938	264.643	182.369	121.454	133.308	202.923	133.326	122.472	160.773	129.891	139.151	164.013	136.091	219.402	84.019	147.442	96.9011	125.618	175.53	218.962
FAM160B2	99.6743	152.524	112.421	84.1107	139.656	75.1177	122.311	125.776	111.326	135.895	134.401	111.35	169.79	184.315	173.667	106.803	158.609	157.565	164.084	106.106	135.269	194.97	132.057	100.356	228.339	178.418
TTLL12	114.201	145.423	94.8011	109.427	127.367	157.883	179.641	215.825	197.947	95.4413	168.598	167.774	238.61	181.63	206.415	232.708	184.853	210.96	199.738	140.311	147.081	211.812	184.25	176.238	274.199	157.674
HLA-DQB2	47.2923	76.365	26.182	14.2812	47.5933	93.4518	52.2944	61.4196	42.7644	58.3201	70.8788	88.6673	131.58	28.7558	127.341	103.896	90.9139	64.7789	116.514	106.825	112.025	86.4813	150.177	26.244	83.9168	108.748
SHARPIN	73.5893	104.873	26.182	50.9116	180.376	124.882	28.6651	86.5013	34.7275	22.8652	124.361	137.594	320.989	225.716	33.7749	199.156	142.83	199.979	268.02	95.3208	156.321	230.307	130.58	100.062	142.391	94.8138
TXNDC15	113.459	119.488	199.033	108.036	172.148	158.826	86.2857	149.022	156.472	99.6996	116.11	146.592	68.5118	79.2518	122.776	48.6677	74.0719	116.562	113.677	93.061	87.5436	43.499	127.626	94.4589	154.257	105.919
ANKZF1	28.3117	15.8493	26.0579	14.1885	9.99773	8.27656	8.61889	9.91033	7.04471	20.736	10.438	10.9663	28.247	34.8188	75.7654	77.5694	20.2758	30.8279	33.006	15.0993	14.4795	85.4481	16.1502	29.4877	20.2042	51.7547
RPRD1A	112.505	49.8122	54.7216	49.5205	57.6952	72.708	72.3406	83.8096	60.7234	60.9121	64.0195	85.3868	49.9202	48.1574	40.6212	7.05931	18.0683	40.7009	31.3983	38.4159	59.061	57.3442	54.6546	47.9666	53.4502	84.861
THAP7	94.9027	76.0562	96.6624	94.2189	105.08	108.748	82.9931	64.2337	68.7604	88.1281	61.7331	84.2621	145.036	79.2518	106.916	102.817	96.9639	118.677	137.415	96.5534	72.2068	99.2934	95.6209	130.237	140.788	127.291
PRKX	142.301	124.633	132.027	125.1	104.56	88.5278	83.09	181.322	165.7	125.805	96.5264	132.532	49.0984	55.1731	65.0396	119.012	54.4502	167.236	87.1964	129.731	91.9256	81.5218	109.801	48.2615	55.9089	23.6773
TSSC4	22.5858	23.8769	44.2984	16.5996	15.8297	44.2115	16.2694	18.4748	10.2198	19.2549	19.0866	17.7147	28.966	130.527	46.0982	30.3135	27.7157	47.6523	31.4928	48.174	108.31	56.4143	76.3194	111.267	17.211	34.8873
RPP40	65.0004	73.3804	86.6115	56.1975	66.1308	76.0606	27.8903	55.6692	45.6418	68.5955	53.2833	84.3558	27.9389	8.31494	50.8906	70.6762	50.2806	41.9099	5.57981	43.8599	65.8244	11.4688	65.6839	14.2524	44.5774	32.5824
TIPARP	262.122	341.79	271.871	160.246	224.116	169.722	188.647	289.48	286.452	155.242	210.549	131.97	126.547	84.8817	195.575	76.988	87.9707	230.202	159.45	177.699	100.404	90.4076	122.308	113.331	212.411	262.545
SLBP	257.032	217.568	253.63	168.129	221.096	196.752	193.973	202.244	188.62	138.58	147.324	164.494	109.29	89.3856	314.928	161.783	79.7132	171.77	146.305	155.821	123.838	74.3925	100.348	79.3219	87.4445	127.187
RPL26L1	55.5631	5.35172	59.3128	53.8791	8.33144	10.6862	12.1052	6.85159	45.3441	23.7909	16.8996	29.1496	8.01188	5.71652	23.2773	16.9424	9.89261	5.74246	5.67439	9.24447	4.66772	11.5722	4.6284	2.75218	5.13122	5.55263
SPINK2	19.6168	55.6785	48.3933	71.2206	37.3873	24.2011	50.5512	48.0835	28.675	58.8755	16.5019	18.2771	98.4023	76.3069	82.3834	47.8372	69.6571	24.2795	33.006	54.9533	47.5346	61.1672	117.581	83.5484	84.5582	69.8793
COQ10B	235.931	267.483	311.454	170.633	168.295	350.654	197.169	264.765	176.713	199.677	211.245	191.769	163.114	135.378	271.569	105.89	50.7712	180.333	191.983	201.53	198.902	125.744	128.315	133.284	148.485	196.228
MRPL42	73.6954	18.1135	103.363	14.003	11.7682	74.07	38.5429	11.9903	12.998	22.3097	89.9653	31.6803	5.0331	6.75589	15.0618	12.9559	11.3642	13.9028	14.0914	11.0934	7.71603	16.635	9.74919	10.6156	16.3558	26.0869
CEP192	80.2696	16.5698	106.465	93.0133	45.4063	18.2294	16.1725	10.3997	17.9591	44.1566	29.0275	34.6796	6.2657	9.44092	12.2092	23.8356	9.97437	14.5073	10.4976	11.1961	12.1932	14.1552	42.6404	3.93169	7.91063	7.8575
FICD	105.824	191.427	118.998	118.701	149.758	122.996	123.085	131.037	119.859	117.288	147.623	105.539	206.46	142.393	207.784	145.754	138.497	142.05	163.99	134.764	164.99	234.13	98.5752	200.516	195.2	202.409
CSNK2B	286.299	312.15	216.405	195.578	325.134	282.66	353.374	440.582	322.37	318.076	265.224	321.396	441.064	379.716	694.896	260.032	263.34	356.335	356.068	408.092	465.629	402.546	515.328	345.694	523.384	451.649
PNRC1	515.337	717.646	1206.23	422.408	594.865	1088.11	612.135	907.591	890.908	772.232	765.252	569.121	468.387	263.826	1097.8	254.883	335.695	569.511	469.272	777.768	223.955	303.253	379.529	270.697	513.87	528.967
DIP2A	140.923	141.615	79.9109	63.4308	87.5843	73.8605	88.3194	89.0707	69.058	47.6743	68.8906	69.2655	181.603	59.3306	81.0142	179.639	69.6571	105.077	138.739	235.323	78.2082	120.578	178.834	225.974	202.79	165.217
HK1	236.461	445.119	300.907	393.753	355.44	291.565	327.808	613.829	280.896	374.637	320.197	404.908	626.775	329.48	742.706	274.898	449.746	401.67	505.872	548.814	373.894	531.907	870.337	872.344	1163.29	829.018
MAFK	15.9055	18.834	7.32103	13.0757	7.4983	59.4027	12.3957	7.95274	8.23537	11.1086	13.9173	18.8395	29.0687	79.0786	15.6323	87.7016	93.2031	58.7343	15.4154	36.3616	61.8235	57.8609	34.6638	15.0387	25.8699	16.0293
FGL2	1174.14	813.051	1666.09	577.925	1275.34	1306.33	822.378	1989.65	1335.22	828.608	1216.07	760.233	833.03	542.55	1217.84	509.018	302.093	920.204	792.428	1019.67	969.934	629.444	520.646	731.098	651.344	713.042
GNB3	135.727	182.062	116.02	102.194	163.088	190.256	184.289	185.482	160.639	138.209	181.322	185.395	428.225	234.724	229.008	254.883	183.218	218.818	245.795	217.964	139.651	287.238	154.904	169.063	210.914	233.106
IL36RN	13.5727	28.5082	38.3423	31.8081	48.0099	62.5457	43.385	43.5565	68.0658	16.1075	39.4655	46.5832	82.8921	86.0943	27.8415	46.9237	97.5362	27.3019	70.9298	67.0738	90.2109	104.15	108.029	72.5397	67.6679	23.9916
RWDD1	82.7085	56.296	122.844	124.821	85.0848	93.7661	43.966	144.74	65.9822	108.957	48.4123	87.9175	16.9482	119.267	60.2472	30.3966	32.4576	46.9471	54.0012	54.8505	63.1572	5.57944	21.5664	73.4243	57.4055	76.2701
RUNX1-IT1	76.6644	126.898	49.6341	56.5684	39.9909	26.506	24.8883	53.3445	55.4647	58.9681	64.5166	121.191	103.949	26.5039	134.187	52.9033	118.63	174.389	95.4243	108.571	46.963	147.235	318.178	258.312	249.078	285.279
HNRNPF	211.649	199.866	249.287	160.154	212.452	182.818	210.824	229.406	171.256	132.47	160.248	152.965	92.342	200.338	128.824	122.832	65.3239	180.031	157.086	170.92	140.413	144.859	121.323	127.977	201.507	159.664
ALKBH1	149.087	179.489	192.58	143.554	140.281	150.445	108.656	181.445	157.266	99.6996	173.668	116.411	94.6018	106.449	162.257	69.0152	113.969	86.9428	117.46	134.353	102.69	148.992	108.521	126.502	124.432	126.558
STK39	45.7017	79.0409	109.691	106.367	80.3984	62.7552	69.8227	142.66	86.0249	74.5201	64.3178	80.0443	52.8989	16.5433	71.6576	34.5491	32.5393	88.051	44.0711	82.3785	48.5824	83.175	60.8586	40.4964	46.5017	59.6122
CALB2	42.4146	101.786	100.013	120.37	110.183	167.522	79.3132	70.2288	116.387	115.344	108.356	178.178	185.814	310.771	102.238	158.378	153.049	173.281	169.002	130.861	166.609	154.984	139.443	162.477	183.441	103.824
CST3	276.755	280.657	452.043	218.762	323.676	301.518	342.141	377.449	379.72	257.627	276.855	156.714	651.119	421.031	941.248	214.105	233.171	479.546	503.602	519.437	482.204	393.144	529.115	439.563	383.345	462.23
FOXJ2	193.411	205.938	216.157	193.631	210.056	204.504	219.636	215.703	206.48	160.982	169.194	152.497	236.761	235.07	238.593	242.342	190.331	212.572	255.442	250.114	235.387	138.969	235.458	295.172	274.52	238.134
DYNC1I2	274.422	279.525	345.453	216.258	253.901	266.631	259.826	397.025	166.791	180.422	261.844	163.838	236.761	136.244	216.342	107.135	77.3422	230.202	247.876	201.94	150.796	131.737	97.3934	183.02	221.604	240.02
FBXO34	231.372	225.596	294.703	183.245	226.823	210.686	159.692	374.268	192.985	210.971	217.408	154.652	250.217	35.5983	224.444	115.191	103.75	224.56	167.678	222.792	90.1156	105.906	133.928	146.259	150.088	98.7949
GALT	136.151	157.979	156.72	98.2992	120.493	109.167	121.73	91.8847	108.449	85.7213	141.658	100.29	157.875	172.622	185.876	153.644	121.818	156.054	122.85	101.997	111.74	187.221	156.184	178.302	146.347	164.588
GBAS	144.952	73.3804	321.009	98.9484	76.5451	120.796	82.4121	72.9205	69.4549	64.9852	64.9142	50.6135	3.80051	10.3937	93.3375	18.6864	10.7102	28.6115	35.1812	42.2164	30.1021	67.5732	41.0648	71.8516	41.2635	40.9637
TMPRSS5	21.3133	124.016	25.6857	22.6274	25.8275	27.0298	106.138	18.5972	22.6225	19.9955	85.7902	28.9622	189.923	30.9212	117.528	114.444	149.207	78.581	114.433	23.9329	57.4416	85.3448	147.715	18.5772	153.83	162.493
POU3F2	25.1307	13.8939	14.0216	3.98761	32.805	15.9245	4.64839	54.4457	31.3539	44.8046	50.0028	51.4571	76.6264	92.5903	31.8352	46.7576	86.8261	77.775	52.6772	41.0866	38.7707	113.139	28.2628	9.63264	51.0984	86.0134
FAM193B	237.628	231.771	370.395	223.213	145.592	150.34	260.31	225.491	141.39	347.143	210.052	131.595	409.119	292.842	521.458	332.203	191.802	291.556	276.059	218.375	370.274	429.307	333.541	279.15	285.638	298.061
F2RL3	45.9138	12.3501	7.69329	9.92266	7.60244	23.5725	13.461	4.89399	15.677	9.34973	10.3386	40.2096	17.0509	20.7007	59.3343	24.7491	56.2489	56.0141	14.6588	10.5798	47.0583	69.2264	69.2291	34.0091	42.7601	22.9439
MANSC1	503.779	384.707	476.487	157.65	412.927	363.435	332.166	278.835	224.042	475.077	565.34	307.336	172.769	236.716	509.819	135.041	145.119	288.231	257.901	335.985	268.156	175.029	164.456	191.277	210.273	271.974
GALNT8	60.5468	116.812	75.0716	62.318	98.5193	63.9076	71.1785	71.2076	77.2934	93.6824	82.5097	79.0133	126.341	97.1809	123.803	183.542	147.817	86.9428	76.4151	98.6077	79.4466	91.1309	93.4544	85.2194	129.029	124.882
ORC2	46.1259	14.9231	28.2914	44.8838	60.0905	48.8212	41.8355	82.4638	56.2585	13.7006	10.2392	18.3708	12.7368	8.83463	20.1965	20.4305	21.2569	20.7534	25.6293	15.3047	9.04967	14.8785	15.9532	18.2824	15.0729	41.5923
UFM1	209.846	82.4371	94.3048	158.299	67.2764	49.5546	145.94	83.8096	180.98	77.0195	122.373	97.0092	4.10866	74.3148	71.7717	32.9711	33.7657	93.2897	69.7949	71.2852	64.4908	151.988	65.487	45.8042	43.0808	55.7358
DUS1L	102.749	92.8318	131.654	104.049	134.136	127.606	122.504	155.384	100.71	114.141	102.988	101.883	180.062	181.716	150.047	178.642	114.051	134.293	133.443	115.145	155.368	255.311	107.143	110.186	211.342	181.561
LSP1	253.851	319.766	437.773	215.887	507.281	175.694	432.494	559.506	429.43	275.771	418.811	384.85	482.87	577.802	416.938	628.86	383.277	659.98	618.508	377.791	652.719	753.844	489.823	321.317	418.729	494.917
MS4A3	49.519	4.01379	93.8085	40.8962	43.3235	15.9245	175.767	89.3154	62.8071	36.4732	43.0442	47.9891	8.52546	25.4645	35.2583	11.461	24.9359	5.8432	6.05268	17.6672	47.0583	7.6459	2.26496	10.2224	31.4287	35.2016
CCR7	242.293	178.974	169.004	162.657	181.938	139.863	223.22	280.793	206.579	244.852	190.07	196.643	268.192	96.1415	352.012	224.237	172.589	328.428	228.961	296.542	270.347	522.814	378.347	412.238	467.582	305.604
COPZ2	28.6299	47.3422	111.429	31.6227	111.225	82.137	69.1448	36.0932	43.062	34.992	33.6003	52.4881	177.802	136.59	121.065	156.218	103.259	89.7637	75.1856	32.4584	142.223	61.4772	128.709	79.6167	42.867	91.0422
PTPN6	371.658	332.939	578.982	225.81	240.987	245.154	345.53	556.202	293.993	385.005	247.032	311.273	649.065	369.582	500.234	238.439	419.169	444.688	517.977	512.555	488.492	503.39	513.654	607.544	488.214	409.114
UTP6	282.269	215.201	244.944	151.436	246.611	190.675	160.466	244.822	192.192	147.559	182.317	171.055	150.171	79.425	268.602	178.974	58.7016	186.579	118.5	143.392	175.564	139.796	99.9538	133.776	170.827	85.9086
PHGDH	50.0492	109.607	41.4445	51.1898	75.8161	78.4702	44.5471	24.837	62.1125	41.2869	59.2479	92.5102	122.643	118.401	111.024	160.288	124.761	106.185	133.916	68.4091	21.9097	160.357	116.006	95.0486	84.6651	26.506
CCNT1	14.3149	40.5496	10.175	24.6675	40.6158	23.363	17.5283	20.1877	30.957	12.4972	19.9813	19.0269	40.7784	33.2598	92.767	27.7389	24.5271	119.987	50.7858	14.0721	18.5756	19.2181	117.581	120.703	144.957	95.7567
ATG2A	74.9678	147.07	127.436	96.9082	167.67	138.187	175.574	175.694	193.283	130.618	137.582	146.779	175.953	206.834	157.921	196.249	171.608	137.819	158.221	174.412	313.023	225.451	225.315	267.257	117.697	234.677
SGTA	11.558	7.513	5.58384	8.99531	9.99773	7.43843	8.23152	10.5221	9.92213	11.016	6.95865	6.74847	15.202	16.8031	10.954	15.1983	18.8859	12.9961	12.6728	6.67656	11.5264	12.0888	15.0669	31.6501	22.556	27.5536
RP11-54K16.2	81.8602	125.56	85.4948	86.8928	130.491	92.928	73.6963	91.273	101.503	27.7715	26.6417	90.6356	180.986	137.11	125.971	60.627	168.256	124.924	127.674	164.449	74.4931	68.5031	177.947	192.456	155.754	89.1564
TMEM126B	186.412	164.977	315.673	192.889	160.901	282.66	171.99	160.645	150.32	117.566	135.097	162.151	126.547	138.236	174.123	158.046	127.623	144.67	93.2491	95.6289	111.549	182.882	63.8129	161.396	37.9496	103.824
GPR12	78.9972	109.299	95.0493	92.4569	69.7758	44.8401	131.123	71.5746	133.75	105.161	105.771	118.661	109.496	88.6927	156.551	128.978	190.412	93.2897	177.987	132.812	97.8317	162.837	135.307	111.857	122.401	139.759
ZSCAN16	48.3526	62.8828	75.0716	52.2099	26.244	65.0601	51.4228	72.064	49.9083	47.8595	71.8729	11.06	12.0178	5.02361	39.1378	20.2644	27.7974	15.011	68.9438	46.5305	27.2443	12.6054	36.5348	41.2828	9.19343	52.1738
IFNGR2	2162.72	1046.98	1976.06	763.674	1311.79	1298.48	1948.45	1804.54	1731.51	931.177	1710.53	1148.65	656.05	849.856	1626.1	611.835	587.997	1026.39	998.787	1223.04	1698.86	912.239	752.46	796.364	1114.76	1149.18
ANKRD7	4.77164	18.6281	2.97805	15.1158	1.458	4.81926	21.983	1.59055	18.7528	12.4046	33.7991	2.81186	50.331	22.433	12.4374	48.0033	67.2044	33.7495	28.7502	35.3344	43.0574	22.1111	18.2182	2.35901	44.6843	3.35253
TMEM230	195.955	132.249	175.829	99.8757	115.495	103.614	141.485	111.094	128.591	39.5281	106.07	75.3579	16.0238	15.937	22.3645	41.8576	7.84868	63.0663	29.8851	119.356	105.357	87.2046	80.7509	137.904	100.7	106.443
KLRB1	236.567	269.13	548.457	275.794	226.199	334.415	184.096	332.424	204.297	195.233	152.593	234.509	32.5611	21.3937	215.429	14.1186	65.8145	275.638	134.483	170.612	163.275	246.425	122.111	252.808	238.174	131.587
CCNJL	79.2093	59.4865	147.413	83.5543	105.809	163.122	83.5742	90.6612	111.029	47.8595	132.612	66.7348	160.135	139.275	173.553	251.229	150.27	141.647	154.249	89.5687	186.233	148.062	115.415	171.029	41.3704	166.893
CDADC1	58.7442	34.992	20.8463	30.3244	22.8073	34.3634	54.6186	34.0132	38.2002	25.272	105.771	21.4639	30.1986	10.6535	38.6814	20.5966	11.0372	7.25363	15.7937	7.4983	5.9061	46.082	9.55224	10.2224	19.8835	6.6003
HMBOX1	141.347	214.069	42.0649	133.353	306.076	153.902	255.565	263.541	156.571	133.025	111.438	160.37	147.809	75.0077	523.511	170.669	200.959	379.808	185.363	187.457	401.424	446.872	652.9	445.264	679.245	706.651
TRIP4	195.001	229.507	288.871	151.065	171.003	182.084	132.673	220.107	174.332	149.596	118.794	167.212	99.224	137.11	209.039	125.988	49.2178	123.513	144.791	158.389	159.369	151.575	120.043	122.865	129.456	118.701
UTP11L	168.916	120.105	147.537	139.566	117.682	209.428	60.2354	110.971	111.525	167.462	84.0008	119.598	41.292	69.6376	22.935	52.0728	130.157	98.2262	86.9127	86.3845	105.357	139.589	46.5795	83.8433	43.0808	145.521
KCMF1	589.987	558.638	810.153	510.785	613.09	660.973	671.208	696.048	573.896	526.362	524.384	541.002	400.286	363.259	663.289	261.112	460.211	559.537	361.837	467.36	552.125	505.973	513.556	505.714	641.723	531.9
CFL1	2648.37	3073.74	2817.48	2276.93	3504.1	2616.76	2707.49	3848.51	2653.57	1887.81	2365.54	2020.32	3620.34	4148.2	4313.49	1915.81	1644.38	3741.16	3328.22	4608.47	3456.78	3700.82	4163.3	3388.72	4862.04	3843.57
NDUFB11	178.141	205.938	295.199	241.76	282.228	168.15	248.398	337.441	208.96	306.042	207.268	211.358	539.158	295.7	359.771	245.664	187.878	323.089	302.256	327.665	264.631	474.149	453.288	326.232	353.413	256.05
SH2B2	154.389	114.239	71.4731	148.84	145.175	193.294	152.041	111.828	196.756	159.038	219.595	67.016	292.434	176.866	141.604	291.01	197.362	188.796	230.853	179.959	304.164	203.34	242.942	251.038	98.0276	152.959
PSMD2	153.965	174.96	186.376	163.863	148.508	164.169	143.519	197.106	225.828	163.481	129.928	195.518	221.765	413.755	350.529	283.535	172.671	205.217	187.822	250.833	86.4958	293.437	180.114	261.359	396.173	241.382
CD3E	220.874	251.428	274.849	192.333	259.837	165.741	244.622	302.082	179.987	216.617	206.374	197.674	510.398	148.889	331.245	184.539	225.977	362.782	289.299	386.316	312.452	484.275	290.309	287.701	445.774	292.299
IL2RG	343.24	385.736	445.094	444.572	527.693	472.602	353.665	469.946	355.411	436.012	323.577	331.893	792.97	513.707	721.14	587.501	434.948	589.559	338.95	454.725	449.911	688.028	435.464	551.321	640.654	361.34
DPH2	17.0719	30.6695	27.1747	24.9457	19.4747	19.8009	9.1031	13.8255	20.9357	17.3109	8.05215	17.8085	35.4372	54.74	43.1315	22.5898	33.1116	22.5668	17.9689	22.803	18.2899	69.433	25.3085	99.6684	67.561	44.9449
NCF1	541.422	444.605	638.543	234.713	529.255	393.818	484.11	531.855	408.99	288.638	606.794	295.901	847.307	903.817	1078.4	386.684	393.579	639.629	498.779	846.794	1494.53	707.556	716.418	434.747	591.266	733.576
RPS6KA3	192.244	232.285	220.624	130.664	236.196	212.362	185.161	267.824	216.799	219.209	167.405	195.143	123.157	155.126	200.139	88.7812	152.314	216.299	150.371	216.629	192.615	114.688	150.768	138.494	198.942	159.455
FOXA1	63.3038	77.1883	39.335	74.7445	81.4398	92.2994	77.3763	58.7279	85.628	33.3258	61.2361	69.453	10.6825	22	12.2092	32.1406	42.5137	74.6519	55.4198	66.1493	38.1991	78.3188	46.7764	51.7017	51.6329	32.0586
OXCT1	132.546	34.3745	155.479	114.064	127.471	132.949	120.18	200.287	114.303	107.013	100.403	97.1967	111.242	125.677	83.7527	77.9016	79.7949	27.5033	78.874	24.1383	57.0605	128.43	98.1812	12.8763	32.3908	93.9756
TESC	119.079	327.587	171.238	188.53	384.704	398.951	220.314	420.761	189.215	302.802	306.876	332.175	722.096	574.684	320.177	348.481	586.444	426.453	406.286	273.02	281.111	396.45	256.039	360.831	598.428	455.211
BCS1L	161.918	170.638	156.844	170.818	151.736	161.864	205.788	223.778	197.55	133.766	196.433	192.425	248.368	226.236	182.795	242.84	178.721	202.799	235.392	166.195	181.089	343.446	227.777	210.739	312.149	207.752
NSA2	332.849	174.651	416.182	239.164	285.039	255.002	238.617	490.99	222.653	152.28	198.023	258.879	224.333	214.716	230.035	187.778	139.886	231.008	164.463	236.864	125.552	239.296	99.0675	158.84	166.551	128.863
ZNF552	146.861	129.059	208.463	108.593	139.656	183.551	112.239	154.161	140.497	166.814	191.363	126.909	130.347	139.362	119.924	135.124	29.6778	141.849	99.3018	146.987	120.98	116.238	47.1703	113.921	103.48	112.624
AF198444	2.96902	2.16127	1.11677	8.53163	11.4557	1.67627	3.09893	4.52694	14.5855	12.2194	13.4202	6.18609	40.1621	62.7085	1.48336	51.6576	36.9542	3.8283	5.48524	18.5917	7.23973	53.8313	16.0517	22.4106	9.94173	29.0204
SERINC5	313.02	338.291	389.504	129.18	183.396	238.868	210.533	255.711	215.906	321.131	274.966	197.768	114.426	73.4487	316.184	82.5524	103.913	172.677	129.281	223.819	79.1608	163.354	140.428	216.44	143.781	320.795
METTL18	88.9646	71.4249	95.5457	70.7569	103.518	104.557	63.3343	92.3741	48.2216	85.1658	78.9309	75.6391	98.2996	65.74	46.5546	44.6813	61.3178	52.9918	77.0771	78.8862	36.7702	67.8832	52.0942	53.7659	33.246	74.3843
ZNF184	46.8681	12.6589	64.7725	51.468	31.4512	33.8396	7.74732	10.5221	27.4843	41.4721	14.0167	23.9945	30.404	14.9842	17.0016	11.5441	20.6028	10.0745	9.17359	15.921	14.9558	9.09242	16.2487	11.5985	8.12443	13.5149
ARID5A	65.5306	32.6249	95.9179	50.2624	31.347	80.7751	38.0587	76.958	30.8578	46.7486	83.4043	67.1097	43.449	10.7401	67.4358	16.2779	37.7718	14.205	22.5084	47.5577	31.6262	25.8307	32.3988	56.6163	52.1674	14.2483
COPG1	101.053	127.721	168.011	102.936	99.1441	37.4017	111.658	162.481	156.968	60.9121	109.251	142.749	165.784	114.417	217.027	141.934	100.316	145.778	140.063	164.243	169.848	182.055	208.18	123.455	158.533	234.468
SLC22A4	215.89	280.554	323.118	172.024	277.02	351.911	190.681	192.334	302.129	231.984	233.711	194.487	246.006	118.661	182.681	171.915	200.223	178.721	139.779	208.412	186.804	174.719	152.343	240.914	185.793	254.164
ZNF706	312.065	286.626	421.642	241.297	264.731	335.358	299.724	359.708	240.612	224.301	262.043	219.7	185.608	107.141	331.245	168.593	149.943	301.126	208.628	280.416	196.711	237.746	205.718	238.85	236.891	195.18
LACTB2	44.2172	44.3576	51.1231	30.9735	2.60357	25.8774	33.604	50.7752	51.7935	29.7155	24.4547	70.9526	11.0934	3.46456	5.1347	8.55423	21.7474	17.9326	47.5703	22.4949	28.6732	3.40966	24.0283	46.8854	15.8213	7.33366
SCML1	55.245	17.496	55.2179	21.2363	7.81072	71.7651	38.9303	9.78799	23.6147	6.85029	13.0226	54.6438	6.36842	3.7244	9.35657	10.1322	5.96827	29.619	6.90384	16.0238	11.7169	7.74922	27.5735	5.1112	2.99321	13.0958
FOXN2	55.7752	81.9226	45.6634	42.009	47.2809	101.624	36.1219	2.32465	26.2936	49.0629	89.3689	58.4867	131.169	52.9211	61.5023	125.988	108.41	55.4097	89.5607	69.7444	64.3955	135.87	101.037	74.7021	80.9236	64.0124
ZNF322	55.6692	36.7416	35.3643	41.1744	7.18587	67.4697	47.1618	45.7588	44.3519	26.9383	22.5659	60.0801	10.4771	25.9842	28.7543	14.6169	53.0604	46.3426	20.3332	6.2657	8.38285	24.2809	4.72688	4.42315	39.4462	4.81926
FUBP3	76.0282	30.6695	131.53	73.5389	75.9202	50.3927	48.8081	73.4099	44.6496	68.1327	18.4901	53.4254	25.1655	7.88187	46.2123	24.8322	11.2007	52.0851	26.3859	43.0382	37.7228	52.1781	19.7938	62.7105	22.3422	49.4498
S100P	689.874	327.587	629.981	397.648	16.2463	776.53	548.026	632.426	487.276	551.634	703.917	213.327	258.434	233.251	13.5784	131.469	271.924	149.102	474.568	274.869	474.107	378.782	107.635	349.036	23.1974	567.625
PMS1	86.8439	43.1226	109.815	85.0381	105.809	163.017	87.2542	142.905	55.3655	75.4458	40.9566	116.317	72.3123	45.0393	39.2519	51.9898	113.806	74.9542	67.4306	33.2801	88.782	31.7202	49.1399	24.1799	53.664	10.6862
SNCAIP	8.16481	14.8202	16.3793	13.5393	31.2429	22.1058	15.5915	21.9006	11.3112	17.2183	26.3434	18.1834	24.9601	34.3857	24.076	39.6152	21.2569	56.7194	32.0603	62.5543	24.2912	47.012	18.1197	9.63264	25.6561	37.6112
SOD3	74.4376	69.3666	86.9838	87.2637	63.8397	103.614	86.3826	100.327	65.4861	113.956	66.0077	132.157	156.334	157.551	121.978	130.307	207.418	89.0585	128.903	82.2758	87.0673	182.262	71.4941	126.404	84.8789	170.141
OR7E156P	19.8288	23.2594	49.6341	5.56411	5.41544	6.39076	18.5936	10.0327	39.2916	31.9372	9.14565	8.62304	14.5857	9.44092	51.8034	60.544	50.3624	34.354	8.98444	18.6944	25.3391	97.7435	119.157	99.6684	110.963	71.5556
UBE2E3	167.326	141.409	333.789	132.333	227.552	156.626	134.319	236.747	217.791	135.34	142.752	135.344	106.414	103.677	219.879	81.3897	74.8895	135.2	113.204	154.075	78.9703	133.907	110.097	76.4714	105.831	168.36
CCNH	99.7804	94.2727	176.449	100.339	133.095	119.958	181.675	201.632	120.058	83.5921	121.18	132.064	108.571	77.0864	111.48	71.0084	57.9658	127.442	64.2151	108.263	84.6858	90.3043	70.0169	114.412	124.432	104.767
LY6G6C	117.807	154.891	101.129	112.302	137.26	138.292	129.574	159.055	96.3439	117.196	148.319	123.16	96.5534	135.378	75.8795	118.846	119.038	130.565	89.5607	105.49	118.027	89.0644	116.596	63.6934	90.0101	96.49
OAT	196.698	98.8011	191.712	147.82	165.9	254.373	159.692	161.012	161.532	122.935	132.214	115.099	90.8013	135.291	128.139	82.1372	128.032	133.285	166.354	175.953	106.119	115.102	66.0779	71.9499	78.1442	121.32
TLR8	122.896	135.337	185.88	17.5269	102.373	204.609	78.0542	83.1979	139.902	26.1052	78.2351	101.04	10.2716	28.8425	39.1378	21.6762	8.74801	88.6555	93.9111	37.3888	68.968	38.2295	3.44668	63.4968	111.604	101.624
RUVBL2	11.8761	11.0122	17.2479	17.8979	10.935	10.1624	14.3325	26.3052	6.54861	11.8492	9.14565	12.091	31.7394	16.0236	23.5055	28.8186	11.5278	28.813	10.403	13.5586	37.3418	16.2217	29.1491	57.1078	59.8642	26.2964
PGLYRP4	60.2287	108.167	90.0859	101.916	99.4566	74.1748	129.574	93.3529	128.392	116.362	124.957	88.7611	116.891	82.4565	168.532	131.303	122.227	158.371	146.588	90.5958	138.317	151.368	119.058	105.762	192.955	134.73
EAPP	224.903	134.514	328.826	182.224	205.474	204.609	131.608	219.863	188.917	162.926	162.633	129.533	65.6358	50.2361	241.445	42.0237	75.7888	146.886	133.916	140.516	172.42	218.425	106.256	84.8262	106.687	120.167
CMAS	32.7653	29.5374	42.4372	54.1573	48.0099	78.8893	10.7494	36.8273	40.4823	25.7349	25.8464	54.2689	3.28692	8.48817	21.1093	10.2983	43.5765	30.9287	6.3364	22.2895	6.66818	3.20301	39.5876	2.16243	29.9321	47.564
WDR18	4.45353	9.15968	9.55457	5.84231	5.41544	5.13356	4.45471	5.87279	4.16729	7.77601	5.96455	7.87321	19.3107	15.2441	16.7734	16.1118	22.3197	10.8804	13.0511	6.16298	13.4316	13.3287	5.51469	5.01291	21.5939	5.86693
ZCCHC10	74.5437	40.7554	86.9838	47.3876	70.4007	68.9364	38.4461	72.5534	38.2002	41.8423	23.2618	63.923	27.6307	85.1415	28.1838	25.7457	22.9738	4.43277	38.5858	33.8964	27.9111	35.1298	15.4608	38.6289	35.8116	43.4781
TCEAL4	49.413	4.6313	23.4521	42.1017	19.0582	52.2785	45.0313	53.9563	23.6147	45.3601	8.25097	55.7686	37.6969	9.96061	17.1157	41.1101	7.52165	27.4026	10.8759	7.90916	21.8145	10.1257	5.61317	24.7697	7.80373	6.39076
MSL1	495.084	473.01	829.882	286.459	488.639	571.292	479.075	944.174	520.515	397.039	543.172	433.964	311.231	320.039	386.7	322.984	254.183	304.955	336.869	432.231	480.966	478.592	376.673	464.726	479.448	382.608
MRPL4	13.1485	9.36552	15.5107	17.4342	11.1433	9.53376	17.722	11.7456	15.7762	19.1623	12.3267	11.3412	18.3862	33.7795	14.0349	25.8288	29.5143	24.481	19.6712	9.24447	26.1964	28.3105	29.9369	9.14118	15.9282	25.6678
FAM206A	111.232	55.1639	128.18	98.2992	74.6705	100.681	59.1701	42.5777	108.647	53.7841	89.0707	44.5211	27.1171	19.1417	38.7955	47.7542	70.2294	56.7194	12.6728	90.3904	29.9115	62.3038	44.3145	31.945	77.289	78.4702
CRADD	96.7053	116.4	120.115	97.9283	132.678	159.979	100.618	158.198	96.5423	132.748	131.32	118.567	200.194	106.795	132.589	198.076	145.282	177.815	165.787	102.408	145.271	233.303	231.026	105.271	151.692	214.981
RHOF	392.229	417.537	445.342	443.367	516.862	301.833	357.829	453.184	433.299	264.755	275.165	352.514	541.213	531.723	527.049	265.098	238.813	513.597	534.243	511.938	603.184	826.687	720.948	506.402	730.129	483.079
PICK1	17.1779	18.9369	27.0506	19.4744	18.7457	71.7651	41.545	29.8534	22.2256	15.2743	29.6239	29.3371	154.588	78.1258	87.5182	23.1712	47.5826	35.2607	100.342	26.9117	47.4393	84.3115	120.043	22.5089	16.0351	93.5566
PDHX	111.126	61.339	130.414	69.9223	52.4881	93.6613	77.8605	86.746	65.4861	81.9258	25.747	96.3531	31.8421	40.1889	85.4643	66.7728	98.0268	50.2717	32.6277	46.0169	14.0032	22.6277	66.2748	29.2911	39.4462	62.3361
GCC1	231.902	247.62	254.251	148.191	255.254	251.754	213.148	305.018	238.032	184.31	221.782	218.575	245.903	257.503	370.84	206.049	232.108	310.395	313.699	231.831	268.061	336.626	330.586	277.774	270.458	292.718
SPACA1	2.75695	7.20424	4.83933	3.80214	6.87344	3.56206	3.87366	3.42579	9.72369	4.81372	12.0285	9.37287	26.3981	27.1968	9.24246	13.039	37.363	12.3916	11.6325	7.19015	3.14357	13.9486	5.9086	13.3677	14.0039	30.6966
CLUH	48.8828	102.506	91.9472	25.7804	21.87	40.2304	50.4544	47.227	86.6202	24.8092	61.8325	22.5886	124.184	43.3936	113.99	48.4186	42.9225	75.8609	100.626	81.1459	74.3978	200.757	168.986	144.096	150.516	49.3451
SLC30A1	56.9416	18.0106	272.988	24.853	84.2517	110.529	146.231	240.05	13.7918	17.8663	33.7991	62.9857	16.9482	18.2755	13.9207	16.444	14.6345	13.4998	12.2945	18.2835	9.71648	28.0005	5.41622	15.4319	74.4026	8.06703
IL18R1	57.8959	55.3698	97.6551	56.9394	46.6561	76.8987	50.1639	58.2385	61.3188	53.3212	41.5531	42.5528	49.8174	11.6929	45.1854	22.5068	5.723	56.7194	6.52554	56.3913	24.577	64.1636	46.6779	39.2186	40.1945	48.7165
OR7E37P	147.709	233.932	218.142	231.56	177.876	251.335	208.209	183.402	163.715	194.4	188.38	212.389	425.862	177.472	320.976	261.195	248.95	223.351	248.254	247.649	226.337	302.53	162.979	241.209	278.475	298.794
GPRASP1	94.3725	63.5003	110.56	47.4804	73.6291	91.2517	86.0921	81.852	62.7079	86.5544	62.8266	121.941	43.5517	25.2047	67.5499	46.6745	11.6095	43.9248	51.6369	53.5152	46.6772	37.7129	135.11	21.8209	70.2335	61.3932
CLNS1A	129.683	93.6552	247.426	141.792	73.525	102.776	130.639	141.069	91.6805	110.808	139.571	133.938	82.6867	82.9762	128.368	31.061	99.1714	131.774	49.178	77.14	42.0095	116.032	52.685	82.2706	111.283	85.0705
GPR137B	74.3316	65.6615	124.333	65.5637	85.5014	27.1346	10.9431	114.764	82.5521	53.5989	52.1898	50.801	12.9423	51.6219	68.2345	11.6271	18.1501	46.1411	23.5487	62.8624	24.577	10.3323	24.9146	4.61974	53.5571	69.4603
SUCO	114.413	35.7125	264.053	133.724	54.3626	92.5089	108.559	153.916	135.636	80.7224	102.491	64.7665	69.1281	62.7085	77.9334	102.983	64.4246	92.1815	33.1006	41.7029	42.3905	73.566	44.216	5.70095	74.1888	54.1643
MRPL33	213.77	190.604	259.586	157.371	211.619	337.348	235.325	341.723	171.355	233.28	271.586	259.722	204.508	137.803	281.952	57.7203	163.024	171.77	132.119	217.245	170.134	186.601	147.124	199.238	214.977	185.751
SLC31A2	459.986	512.428	738.928	186.027	659.225	647.667	339.817	562.32	661.31	360.196	489.789	270.22	330.233	316.228	483.004	225.068	243.554	430.684	265.278	351.701	533.359	247.975	193.802	345.399	354.695	293.661
SAMD4B	9.22518	9.05677	8.06554	10.7573	10.4143	12.6768	6.97258	10.6444	8.8307	14.6263	20.5777	10.4039	51.6663	23.4724	10.954	24.8322	16.6785	15.414	15.2263	11.0934	13.7174	28.8271	20.3847	24.5731	28.97	15.2959
SPG11	260.426	248.341	375.358	188.994	246.819	229.229	178.576	401.43	247.16	171.998	274.071	178.834	173.385	80.551	181.426	129.974	89.4423	226.374	182.242	173.488	140.317	136.076	229.746	225.876	250.468	235.096
C14orf79	24.8125	24.9061	14.8902	30.7881	27.5979	15.715	63.2375	17.2513	23.317	33.3258	28.431	105.539	43.8599	114.59	79.759	102.319	52.8151	17.6303	104.598	20.1324	106.405	98.6734	76.8118	116.968	27.4734	43.4781
SLC4A8	3.4992	2.77878	7.44512	4.35855	4.37401	4.0859	5.71365	2.81405	2.97664	2.96229	3.2805	6.93592	5.75212	61.8424	40.1648	9.30168	26.0805	5.13799	3.40463	25.6791	23.9102	4.9595	19.006	4.91461	10.4762	33.8396
PIM1	332.53	497.505	447.079	388.282	445.524	426.819	343.109	596.333	377.835	537.841	446.546	451.585	747.57	368.629	651.423	499.882	500.762	474.105	532.825	465.613	464.2	671.496	638.227	491.756	920.305	717.546
STAU2	164.887	106.108	158.829	106.645	142.884	97.5377	131.801	141.192	104.48	121.269	131.618	138.625	126.957	122.992	95.7337	96.8372	79.3044	112.129	112.637	77.4482	93.7355	173.066	64.0098	69.5909	63.1781	37.2969
SERPINF2	52.9122	56.1931	62.4149	58.7941	38.2205	70.0889	69.9195	72.4311	49.8091	50.6366	81.615	45.7396	171.228	134.945	102.124	19.1017	91.6497	82.1071	115.852	76.7291	137.269	117.685	95.6209	37.3511	53.5571	104.033
RBBP8	93.5242	113.827	118.253	110.262	102.893	100.681	117.566	112.195	85.1319	105.069	111.438	73.0147	132.401	23.7322	98.8145	57.222	88.7882	93.995	86.0615	79.1943	80.7802	97.3302	69.1306	74.997	11.4383	36.6683
CELA3B	22.5858	79.0409	21.2186	25.8731	16.4546	9.11469	45.806	81.2403	50.9005	19.3475	77.241	38.5225	41.8056	104.976	24.3043	83.7152	138.742	65.4842	93.7219	35.9507	89.3536	113.035	67.555	43.5435	84.8789	68.4126
RMND1	28.4178	53.9289	58.8164	38.6705	47.6975	56.8883	29.5366	47.7164	28.1789	54.4321	50.0028	56.987	40.0594	11.6063	28.6402	38.5355	15.8609	58.5328	26.6696	40.0594	28.0063	26.9673	51.4048	4.32486	26.9389	5.13356
PPP2R2A	349.072	391.396	429.211	222.101	279.103	313.671	350.76	548.739	373.866	246.148	282.72	315.678	274.972	162.228	388.64	137.947	148.471	312.611	189.808	314.518	277.777	281.038	236.541	231.773	239.457	289.68
MED4	105.824	56.7077	144.932	60.8342	66.0267	59.1931	50.3576	73.2875	48.9161	80.0744	50.5993	60.9237	65.5331	12.8189	81.6988	34.383	5.1507	34.354	43.4091	64.9168	43.5337	49.1817	61.351	36.2698	42.1187	18.6485
MRPS22	160.009	86.4509	169.252	103.492	130.387	169.093	69.629	213.5	130.674	96.2744	76.7439	128.127	23.2139	58.4644	117.756	71.5897	107.756	132.983	52.1098	127.06	65.2529	142.379	40.3754	73.7192	12.0797	70.927
IFT57	33.7196	3.19045	59.3128	36.7231	10.206	40.0208	38.1555	3.54814	15.7762	28.2343	23.8582	19.683	11.0934	7.4488	5.1347	11.5441	25.2629	8.66406	4.63408	3.90322	3.81039	2.37643	34.1714	14.9404	6.41402	2.40963
OR2B2	44.1112	41.3729	33.0067	47.5731	51.1342	68.6221	24.3072	42.333	38.2994	49.1555	45.43	42.5528	72.415	31.6141	62.187	87.4524	60.3368	47.8538	59.0136	54.4397	53.5359	70.3629	95.9163	55.5351	38.0565	77.0035
LRRC15	78.8912	54.1348	69.3637	48.5932	75.3995	39.6018	88.3194	71.2076	70.7448	98.959	45.3306	56.3309	161.573	142.913	85.3502	143.927	87.2348	101.954	71.8756	73.1341	63.0619	55.7944	128.414	67.2319	94.2861	105.5
ABCG4	53.8665	89.7443	50.5027	66.862	93.6246	73.5462	54.1344	99.7151	82.056	105.809	117.005	80.8879	83.9193	151.401	114.219	76.1575	125.007	107.696	149.331	70.4634	60.6804	145.375	116.006	108.121	152.44	110.948
ZFAND1	68.7117	23.0536	103.735	50.2624	36.1376	45.5735	5.51996	63.4996	36.6127	60.8195	26.244	41.8967	13.9694	8.31494	48.2662	7.22541	9.56558	62.6633	6.14725	25.1655	25.7201	6.81932	36.7318	22.6072	21.487	7.43843
C4orf19	46.55	50.8414	44.0503	40.9889	24.6819	40.859	31.4735	38.9072	31.1555	28.1418	38.372	28.2123	63.376	59.5038	67.0934	43.3525	59.1922	28.813	77.0771	49.3039	30.4831	35.3365	99.8554	50.3256	63.8195	44.7353
SASH3	584.367	659.291	835.714	680.768	657.038	542.691	671.499	1045.97	702.983	551.356	723.302	603.707	1250.16	858.171	1047.02	734.418	525.862	926.248	915.751	837.858	977.84	1072.91	788.01	635.558	964.562	789.94
OSTF1	465.182	463.542	569.551	389.395	722.961	554.949	583.567	826.962	750.411	452.675	673.895	300.119	309.176	270.322	573.033	237.193	258.025	546.742	384.345	687.481	539.551	402.546	319.36	382.062	252.285	286.851
NDUFV2	159.585	129.162	235.018	126.398	129.866	158.198	157.367	170.678	147.741	141.82	143.348	154.371	122.541	111.126	159.176	34.6322	85.1092	139.129	144.035	142.57	88.9725	172.343	124.179	111.169	89.3687	106.862
POLR2B	238.794	225.39	540.143	243.151	243.59	217.495	239.779	202.122	206.182	149.966	205.28	201.61	60.7054	76.9998	196.032	30.0644	41.5326	122.304	164.368	200.605	92.4971	187.944	230.337	140.853	182.265	278.679
TRPM2	105.4	217.362	140.092	131.127	186.104	198.218	200.268	98.981	210.746	105.532	187.088	149.685	218.58	193.409	159.404	199.239	298.086	274.832	253.456	187.047	234.815	218.011	251.017	228.824	109.466	182.294
TRAF5	183.867	80.173	209.208	102.101	54.8834	85.28	65.368	99.348	79.7739	100.625	55.9674	109.85	11.9151	72.7557	56.2535	10.5474	14.0622	97.3195	54.3795	69.1281	32.6741	35.3365	82.0311	105.271	87.6583	53.1167
PVALB	11.664	26.5528	58.0719	12.7047	102.164	11.6291	53.9407	19.943	50.4044	16.6629	16.7007	28.3998	55.3641	177.472	137.04	66.1914	83.8828	38.5853	76.6988	56.494	16.0989	12.812	95.4239	108.81	91.6136	71.1365
UBQLN2	186.624	167.653	347.067	169.52	134.553	173.808	128.799	296.698	143.573	201.621	207.169	214.545	91.2121	73.2754	164.539	116.271	97.5362	109.51	163.044	231.112	91.4493	153.331	194.59	87.9716	163.237	127.71
TTC19	237.628	206.041	397.817	248.345	144.967	182.084	168.214	223.655	148.733	111.549	188.082	192.05	110.215	93.9762	224.101	97.0033	115.686	207.031	122.094	131.169	119.932	169.036	135.307	130.63	150.836	131.482
SLN	96.0691	240.313	104.976	125.285	99.3524	126.872	141.776	140.213	153.396	141.449	112.531	152.59	204.2	174.094	152.101	161.451	167.357	205.419	179.311	144.008	106.024	277.835	169.281	192.063	217.222	193.085
NHLRC2	53.0183	42.8138	64.4003	44.9765	35.3045	46.6211	55.0059	39.6413	34.6282	32.8629	28.7293	32.8988	31.4312	13.5984	27.6133	10.7135	31.967	8.7648	4.82323	36.0534	27.3395	52.798	3.84059	60.7446	9.30033	30.2775
EIF2AK3	88.0103	58.4573	147.786	98.4847	53.3212	64.3267	43.6755	122.227	37.5057	81.0927	52.2893	54.5501	29.8905	38.6298	82.3834	10.6305	41.5326	51.7829	3.4992	38.4159	41.3427	76.8723	27.8689	47.5735	55.0537	53.3262
ZCCHC8	155.768	183.914	267.528	140.401	122.576	139.444	101.974	253.019	139.009	99.2367	130.524	117.161	113.193	117.449	162.941	75.9914	94.266	95.2039	53.1501	165.887	93.0687	84.0016	61.7449	133.776	63.3919	114.196
GADD45A	62.1374	63.1915	132.151	127.325	78.2114	66.422	53.2628	110.36	71.2409	44.9898	30.2204	30.6493	37.5942	27.4566	60.1331	24.583	40.7968	66.2901	51.6369	21.365	63.1572	69.743	7.97661	13.1712	25.2285	54.0596
RNF146	149.724	186.384	130.165	77.3411	100.915	177.998	159.788	83.932	156.472	109.42	115.414	105.257	92.4447	97.7872	88.0887	146.086	59.928	86.0361	104.22	130.963	94.3071	58.2742	123.588	66.8387	79.1063	78.3654
MILR1	41.4603	12.556	53.3567	13.7248	20.3079	45.3639	41.4481	34.992	52.4881	55.5429	33.2027	32.0552	10.0662	23.9055	21.1093	37.8711	40.5515	32.8428	16.7394	3.18421	19.7187	3.82295	5.9086	4.52144	41.0497	6.70506
MGLL	139.862	242.166	195.434	182.874	247.34	170.56	194.264	224.267	200.328	203.38	181.72	203.954	450.822	190.984	371.41	259.783	169.564	192.725	225.651	250.423	236.72	275.872	338.169	353.164	280.186	202.933
LOC51145	25.0246	8.33634	27.671	28.6551	39.4702	22.3153	38.8334	56.8927	39.7877	31.8446	8.84742	21.7451	88.3361	80.8108	43.9302	18.4373	65.8145	66.6931	61.6617	39.4431	23.1481	11.4688	61.8434	38.1374	57.1917	74.2795
NAT1	114.519	68.852	144.063	78.9176	97.8944	152.75	94.9046	153.182	84.5366	72.0207	77.1416	73.7645	97.786	53.2676	76.9064	93.6812	61.0726	48.7605	42.9362	68.9227	45.3436	96.607	53.2759	53.5693	74.2957	107.386
ESPN	10.8157	6.99841	6.94878	10.2936	6.14444	9.53376	11.8147	4.40459	14.0894	7.31315	12.9232	7.12338	25.3709	15.5905	10.8399	31.9745	12.9176	23.4736	10.5922	28.247	18.7662	15.6018	16.741	9.43606	8.97963	10.1624
PDZD2	3.4992	4.73422	3.10213	2.87479	2.187	3.143	4.84207	6.85159	2.97664	1.85143	8.44978	3.18678	6.36842	7.96849	5.1347	7.30847	23.219	34.2533	29.5068	3.28692	15.3368	9.29907	3.64364	28.2099	3.74151	27.9727
GLRX2	78.467	55.2669	98.1515	61.2979	58.4242	80.7751	75.4395	84.7884	128.293	63.4115	73.4634	88.9485	53.3098	40.1023	56.1394	46.2593	51.2617	62.5626	62.702	78.8862	59.3468	17.7716	73.759	51.8983	67.3472	81.718
NDUFB6	424.888	279.216	602.806	199.38	337.632	394.342	228.352	514.97	457.708	395.281	414.934	283.623	281.135	216.535	436.564	121.171	218.292	285.309	210.425	390.014	326.074	215.738	137.67	232.166	204.821	336.51
CAMLG	158.313	140.586	227.324	166.089	196.518	265.793	133.448	215.947	129.186	148.855	169.791	136	99.6349	116.929	171.271	107.966	150.351	161.494	124.553	122.027	129.934	140.313	123.293	124.34	183.013	125.301
ADAMTS12	101.689	225.905	161.559	147.727	190.582	183.761	179.738	236.013	138.314	174.035	155.178	140.218	199.989	254.212	203.106	165.52	233.744	237.859	367.511	320.167	158.512	205.303	229.549	174.764	172.216	287.584
preHD
geneNames	preHD-1	preHD-2	preHD-3	preHD-4	preHD-5	HC-1	HC-2	HC-3	HC-4	HC-5	HC-6	HC-7	HC-8	HC-9	HC-10	HC-11	HC-12	HC-13	HC-14
GOLGA8N	340.688	253.864	311.519	181.109	202.363	17.6604	97.7721	131.607	24.2237	86.4326	138.571	112.757	77.2643	93.493	48.1127	92.9214	120.411	71.878	114.296
ABHD3	165.249	117.086	146.51	149.137	161.53	66.7521	35.8114	95.6397	84.4854	48.3621	102.898	51.2006	101.232	73.605	81.4215	73.0673	45.3678	70.8934	88.2418
SNAPC1	53.3848	59.9564	40.7577	74.4691	62.5278	5.57144	22.9583	11.5608	16.9141	6.52637	30.7249	23.8097	24.4933	23.3976	7.93067	9.1712	4.62731	37.3065	19.7284
OXR1	52.2772	79.357	46.8911	98.5971	49.738	16.6092	1.6842	1.16776	3.90979	21.7546	4.33036	3.67792	1.78706	4.58204	3.06652	20.4588	34.7048	34.6809	8.79201
SIRT1	104.887	95.5403	82.6036	87.2778	94.5496	29.2238	55.4013	53.6003	46.9174	68.6942	60.5219	49.168	59.1834	69.9004	44.9404	44.2435	66.0901	54.0453	57.7914
PIKFYVE	106.991	56.1543	103.081	103.86	86.3073	9.14556	6.73679	43.0904	7.81957	8.86917	65.7802	9.00124	53.4017	20.1805	10.0455	6.3493	21.9294	39.604	27.9843
YPEL5	825.36	585.526	520.056	489.212	484.496	273.316	199.09	298.363	124.603	220.14	263.327	373.89	230.216	244.018	173.523	155.306	355.498	236.421	407.971
CRBN	223.286	227.639	310.728	261.933	176.309	17.1348	69.8499	62.2417	39.6928	85.7632	26.9101	60.105	72.1133	111.431	71.376	84.6573	194.247	136.207	168.978
SUZ12	224.836	316.453	202.799	161.548	202.173	78.0001	84.8304	93.421	19.7189	127.515	156.924	113.532	122.992	101.975	113.356	53.0116	115.482	97.1502	140.887
PNRC2	537.835	487.353	394.914	275.337	377.914	278.887	258.391	289.371	153.587	242.312	219.405	311.752	223.804	242.75	196.681	208.116	166.885	237.405	269.55
LPAR6	151.848	125.47	148.192	105.349	184.836	119.523	55.0467	96.4571	70.9711	88.106	85.1637	81.3983	69.8006	106.557	87.1316	61.5781	76.9542	92.4458	71.5155
CAPZA1	1921.52	1086.14	1200.97	638.647	849.336	169.351	209.106	498.634	129.448	296.95	268.379	356.468	775.481	550.234	256.002	205.999	435.671	495.488	386.741
TMEM123	570.841	378.457	429.835	508.277	425.378	310.949	102.825	295.677	130.978	334.686	351.584	216.514	319.779	222.277	138.734	50.6936	158.435	188.721	184.847
BTAF1	152.734	103.729	186.081	100.086	118.234	4.30998	51.7669	77.5394	32.9782	74.8023	79.2868	60.6858	66.4367	62.0037	65.9832	49.7865	75.2441	21.8807	89.314
SLC30A10	41.423	32.0742	38.977	41.107	32.4955	3.78437	4.96395	2.91941	16.9141	36.9828	7.93899	22.4547	10.7224	16.3783	9.19957	3.72895	6.33741	2.40687	2.89493
GCH1	360.624	237.193	243.458	253.691	313.586	93.3478	162.392	197.819	79.1307	121.909	198.784	158.248	267.955	93.0056	80.7871	124.466	175.737	123.079	124.589
MYBL1	97.1337	95.6378	220.705	75.6606	108.381	21.655	6.91408	49.7467	41.9877	19.7465	43.0974	52.0717	41.6281	58.9815	27.493	12.9002	70.315	43.8708	23.3739
MST4	175.217	91.8357	126.131	84.0012	191.941	50.1429	24.6425	71.8174	11.8144	26.6912	54.1295	45.6837	63.4933	42.8957	62.7051	28.5214	60.9598	80.9585	104.861
BACH1	381.779	183.184	269.278	229.563	246.227	74.7413	56.465	181.47	86.3553	168.347	164.347	127.469	209.507	117.963	72.3277	90.7042	125.943	102.073	163.081
VPS26A	352.428	300.172	282.435	195.705	180.952	101.337	92.9855	182.872	114.319	100.071	180.328	98.82	124.779	138.826	137.888	142.204	105.422	170.669	227.091
ZCCHC6	523.547	680.773	311.124	657.115	420.357	165.566	156.808	310.041	128.853	148.266	303.847	214.191	383.693	299.977	197.209	251.251	246.455	351.185	376.341
ACTN4	187.179	150.622	158.381	195.506	160.583	296.022	185.528	236.589	224.133	202.903	290.031	318.528	281.936	303.877	243.842	282.796	235.289	295.608	293.782
ARGLU1	425.195	244.603	324.775	128.583	236.942	102.178	39.0911	145.737	14.4492	68.6942	170.534	112.951	127.617	129.467	180.079	46.0576	108.943	129.752	103.467
RNF219	149.189	108.506	83.1971	73.3769	88.1073	61.1807	16.0442	56.9868	63.1515	73.1288	54.645	61.3633	42.3639	48.7451	47.584	68.6329	53.2141	55.1393	37.9558
KRCC1	182.859	147.893	92.0016	64.6392	124.771	68.9597	14.36	69.2483	31.8733	47.358	85.0606	68.1384	63.7036	52.9371	40.7108	52.3061	71.7233	45.7306	14.5819
SLC30A1	95.3616	92.9081	36.8996	44.6815	72.1912	17.345	18.7035	14.2467	16.8291	14.9772	13.8159	12.5824	18.7116	9.94399	28.6561	5.54304	15.7932	76.1447	8.25591
SLC35A1	86.7226	82.7691	112.38	87.5757	87.4442	67.2777	20.1217	55.3519	27.0285	54.1354	46.0874	43.4576	62.7575	43.1881	45.3634	15.4197	85.5047	37.5254	63.0452
PSMC6	94.5863	37.4362	131.869	38.4261	70.2017	4.4151	9.57334	31.8799	9.68947	16.6506	15.1563	27.3909	25.124	43.6756	18.5049	8.36494	16.095	4.59494	45.7828
POLD4	70.8844	117.768	95.2662	43.6885	86.6863	73.6901	37.0524	24.523	48.3623	18.9097	40.5198	51.007	28.3828	46.3078	41.6624	26.9089	17.2015	37.963	27.9843
GOLGA7	644.937	408.289	364.445	322.402	415.052	228.324	177.373	316.931	163.021	158.055	258.997	200.447	308.216	265.856	227.769	219.907	281.763	347.246	272.552
FAM13B	96.6907	122.058	101.499	88.9658	90.76	42.2588	53.4511	61.074	12.3243	31.3768	67.4299	83.334	52.2454	59.079	7.40196	48.4764	84.4987	44.0896	58.4347
DEK	307.793	165.343	165.9	141.591	197.436	17.345	16.9306	108.135	15.7241	109.944	87.8444	66.3962	111.744	81.4042	79.4124	39.6075	73.1316	40.151	186.348
MRPL3	124.158	150.525	126.527	180.712	134.719	47.9354	62.0494	118.411	62.6416	89.5284	89.2878	116.629	111.849	67.8531	110.078	54.4225	82.2857	66.0796	110.329
SRP9	335.15	143.31	223.178	150.825	142.203	72.0082	78.7141	129.505	65.6164	74.8023	117.332	115.855	134.24	102.95	67.8865	37.7934	78.5637	100.323	64.6535
GRIN2A	76.6437	38.8011	77.1626	47.5609	27.948	20.3936	13.5622	23.5888	19.9739	36.8991	10.7228	7.54942	10.7224	16.8658	10.8914	45.7552	4.92909	12.6908	5.57542
KDM3A	210.549	191.568	168.867	146.059	151.677	67.9084	80.7529	163.837	65.9564	78.4838	119.91	87.4959	114.162	80.9168	127.314	129.707	126.547	89.0543	138.421
TLN1	123.162	121.375	144.235	165.619	136.424	351.421	256.973	170.96	235.522	242.814	229.509	448.32	282.566	260.786	282.543	303.859	269.491	267.272	214.654
