# Supplementary material for: Bioinformatic gene analysis for potential therapeutic targets of Huntington’s disease in pre-symptomatic and symptomatic stage
Source: J Transl Med. 2020 Oct 14;18:388. doi: 10.1186/s12967-020-02549-9 (PMC7559361; doi:10.1186/s12967-020-02549-9)
Supplement: Supplementary file 2 — Additional file 2: Table S2. All of the hub genes and their scores in two groups. [file 12967_2020_2549_MOESM2_ESM.xlsx]

## Sheet: Sheet1
S2 All of the hub genes and their scores in two groups
gene in Group 1	MCODE_Score	gene in Group 2	MCODE_Score
FIS1	4	SIRT1	2
CBX1	4	SUZ12	2
ZNF217	3.73333	PSMC6	2
TAF1D	3.73333
DEK	3.73333
FAM60A	3.73333
GABARAPL2	3.73333
SIRT1	3.64327
HAT1	3.63636
CCNH	3.54545
HDAC2	3.45
SUZ12	3.42857
RRN3	3.2381
PCNP	3.2381
