# Supplementary material for: Bioinformatic gene analysis for potential therapeutic targets of Huntington’s disease in pre-symptomatic and symptomatic stage
Source: J Transl Med. 2020 Oct 14;18:388. doi: 10.1186/s12967-020-02549-9 (PMC7559361; doi:10.1186/s12967-020-02549-9)
Supplement: Supplementary file 3 — Additional file 3: Table S3. Gene Ontology (GO) terms enrichment analysis of hub genes in Group 1 and Group 2. [file 12967_2020_2549_MOESM3_ESM.xlsx]

## Sheet: Sheet1
S3. Gene Ontology (GO) terms enrichment analysis of hub genes in Group1 and Group2.
Group1 HD						Group2 preHD
SampleGroup	GeneRatio	qvalue	count	Description		SampleGroup	GeneRatio	qvalue	count	Description
GOTERM_BP	0.0252059	0.000852502	40	regulation of transcription from RNA polymerase II promoter		GOTERM_CC	0.0318878	0.0283689	2	ESC/E(Z) complex
GOTERM_BP	0.00819192	0.00157597	13	chromatin remodeling		GOTERM_CC	0.0637755	0.0709901	4	nucleolus
GOTERM_BP	0.0252059	0.000852502	40	transcription from RNA polymerase II promoter		GOTERM_MF	0.0478316	0.00400461	3	chromatin DNA binding
GOTERM_BP	0.00756177	0.0328373	12	covalent chromatin modification
GOTERM_BP	0.0151235	0.000366864	24	proteasome-mediated ubiquitin-dependent protein catabolic process
GOTERM_BP	0.0144934	0.00177022	23	rRNA processing
GOTERM_BP	0.00504118	0.00905421	8	histone deacetylation
GOTERM_BP	0.0163838	0.0131312	26	viral process
GOTERM_BP	0.00882207	0.0259876	14	negative regulation of gene expression
GOTERM_BP	0.00567133	0.0430352	9	positive regulation of ubiquitin-protein ligase activity involved in regulation of mitotic cell cycle transition
GOTERM_BP	0.00252059	0.0925979	4	histone H3 deacetylation
GOTERM_BP	0.00378089	0.095336	6	intrinsic apoptotic signaling pathway in response to DNA damage
GOTERM_BP	0.00315074	0.0747742	5	histone H4 acetylation
GOTERM_BP	0.00441103	0.00115825	7	positive regulation of cyclin-dependent protein serine/threonine kinase activity
GOTERM_BP	0.00693162	0.0134896	11	transcription elongation from RNA polymerase II promoter
GOTERM_BP	0.00630148	0.0141404	10	transcription-coupled nucleotide-excision repair
GOTERM_BP	0.0422199	0.0182633	67	positive regulation of transcription from RNA polymerase II promoter
GOTERM_BP	0.00819192	0.0530043	13	G2/M transition of mitotic cell cycle
GOTERM_BP	0.00189044	0.0612279	3	positive regulation of phosphorylation of RNA polymerase II C-terminal domain
GOTERM_BP	0.00819192	0.0976439	13	transcription initiation from RNA polymerase II promoter
GOTERM_BP	0.0302471	0.000126715	48	positive regulation of transcription, DNA-templated
GOTERM_BP	0.00567133	0.00884717	9	cellular response to hydrogen peroxide
GOTERM_BP	0.00945221	0.0465247	15	response to lipopolysaccharide
GOTERM_BP	0.0132331	0.00935237	21	cell cycle
GOTERM_CC	0.0894809	0.00118661	142	membrane
GOTERM_CC	0.0579736	0.00149711	92	mitochondrion
GOTERM_CC	0.0207949	0.0097555	33	protein complex
GOTERM_CC	0.00630148	0.0776508	10	peroxisome
GOTERM_CC	0.224963	6.67422e-10	357	nucleus
GOTERM_CC	0.12918	5.35348e-09	205	nucleoplasm
GOTERM_CC	0.00567133	0.0782368	9	chromatin
GOTERM_CC	0.156277	1.02076e-11	248	cytosol
GOTERM_CC	0.209839	1.76468e-07	333	cytoplasm
GOTERM_CC	0.0359184	0.0295207	57	Golgi apparatus
GOTERM_CC	0.0239456	0.0972001	38	Golgi membrane
GOTERM_CC	0.038439	0.00572266	61	nucleolus
GOTERM_CC	0.00756177	0.0100248	12	PML body
GOTERM_CC	0.00441103	0.0196462	7	nuclear inner membrane
GOTERM_CC	0.00252059	0.0433145	4	ESC/E(Z) complex
GOTERM_CC	0.0207949	0.0097555	33	protein complex
GOTERM_MF	0.366746	2.48977e-19	582	protein binding
GOTERM_MF	0.0315074	0.0374706	50	protein homodimerization activity
GOTERM_MF	0.0138632	0.00354362	22	transcription regulatory region DNA binding
GOTERM_MF	0.0567133	4.22364e-05	90	poly(A) RNA binding
GOTERM_MF	0.0390691	0.000296058	62	identical protein binding
GOTERM_MF	0.00252059	0.0126208	4	protein deacetylase activity
GOTERM_MF	0.0151235	0.0226073	24	transcription factor binding
GOTERM_MF	0.00189044	0.0472668	3	kinase activity
GOTERM_MF	0.00315074	0.0485324	5	RNA polymerase II repressing
GOTERM_MF	0.00441103	0.0784727	7	chromatin DNA binding
KEGG_PATHWAY	0.00441103	0.0347384	7	hsa03022:Basal transcription factors
KEGG_PATHWAY	0.00819192	0.0385544	13	hsa04110:Cell cycle
KEGG_PATHWAY	0.0189044	0.0607113	30	hsa05200:Pathways in cancer
KEGG_PATHWAY	0.0107125	0.0610831	17	hsa05016:Huntington's disease
