# Supplementary material for: Bioinformatic gene analysis for potential therapeutic targets of Huntington’s disease in pre-symptomatic and symptomatic stage
Source: J Transl Med. 2020 Oct 14;18:388. doi: 10.1186/s12967-020-02549-9 (PMC7559361; doi:10.1186/s12967-020-02549-9)
Supplement: Supplementary file 4 — Additional file 4: Table S4. KEGG pathways of the hub genes in two groups. [file 12967_2020_2549_MOESM4_ESM.xlsx]

## Sheet: Sheet1
KEGG pathways of the hub genes in two groups
Group1		Group2
ko04137 Mitophagy - animal		ko04068 FoxO signaling pathway
ko04139 Mitophagy – yeast		ko04152 AMPK signaling pathway
ko04068 FoxO signaling pathway		ko04211 Longevity regulating pathway
ko04152 AMPK signaling pathway		ko04212 Longevity regulating pathway – worm
ko04211 Longevity regulating pathway		ko04213 Longevity regulating pathway - multiple species
ko04212 Longevity regulating pathway – worm		ko04218 Cellular senescence
ko04213 Longevity regulating pathway - multiple species		ko04922 Glucagon signaling pathway
ko04218 Cellular senescence		ko05031 Amphetamine addiction
ko04922 Glucagon signaling pathway		ko05206 MicroRNAs in cancer
ko05031 Amphetamine addiction		ko03050 Proteasome
ko05206 MicroRNAs in cancer		ko05169 Epstein-Barr virus infection
ko05034 Alcoholism
ko03022:Basal transcription factors
ko04110:Cell cycle
ko03420 Nucleotide excision repair
hsa05200:Pathways in cancer
hsa05016:Huntington's disease
